# Supplementary material for: Identifying non-essential uses to phase out substances of very high concern under REACH
Source: Front Toxicol. 2024 Nov 1;6:1488336. doi: 10.3389/ftox.2024.1488336 (PMC11564159; doi:10.3389/ftox.2024.1488336)
Supplement: Supplementary file 2 [file Table1.xlsx]

## Sheet: Read me
Supplementary information to
Identifying non-essential uses to phase out Substances of Very High Concern under REACH
Flora Borchert1*, Romain Figuière1, Ian T. Cousins1, Christina Rudén1, Marlene Ågerstrand1
1 Department of Environmental Science, Stockholm University, Stockholm, Sweden
*Corresponding author: flora.borchert@googlemail.com
This document contains the collected data from the selected applications for authorisation according to the method described in the manuscript and the related supplementary information. The data were sorted regarding the following overarching topics:
- General information about the applicants and their applications
- Scope and end-use of the substances and the service(s), product(s) and article(s) they are used in
- Technical function of the substances as indicated by the applicants
- Health-safety-society: Connecting the substances' technical function and if they fulfil the essential use criteria. H = health, S = safety, FOS = functioning of society
- Categorisation: An overview of "essential", "non-essential" and "complex" uses

## Sheet: General information
Consultation Number	Categorisation	Name	EC Number	Applicant(s)	Type of actor	Applicant's country of origin	Supply chain coverage	Tonnage band (tonnes)	Application route	Application type	Review Period requested by applicant (years)	Review period recommended by RAC and SEAC	Notes	Link to the application's ECHA website
0004-02	Excluded - application withdrawn as of August 22nd 2023	Bis(2-ethylhexyl) phthalate (DEHP)	204-211-0	DEZA a.s.	M	Czech Republic	Own use, DU	100000	Socio-economic route	Initial	not indicated	4	Tonnage unclear? CSR p. 294 the three manufacturers applying for authorisation produced 100.000 t in 2012 - *applicant initally claimed adequate control route but SEAC/RAC chose SEA route - complicated and long case with initial AfA in 2013, delayed decision-making by the EC and by 2019 a SP was needed so the applicant submitted a SP in 2020 (see SP) - restriction entry specifies essential use fo…	https://echa.europa.eu/applications-for-authorisation-previous-consultations/-/substance-rev/5654/del/50/col/synonymDynamicField_1512/type/asc/pre/1/view
0032-03	COMPLEX	Chromium trioxide	215-607-8	Brother CISA (Pty) Ltd., Atotech Deutschland GmbH & Co. KG, Boeing Distribution Deutschland GmbH, Aktyubinsk Chromium Chemicals Plant, Soda Sanayii A.S., Elementis Chromium Inc., MacDermid Enthone GmbH	M/F/I	South Africa, Germany, Kazakhstan, Turkey, USA,	DU	3000	Socio-economic route	Initial	7	4	Group of seven applicants: Only original companies but not the Only Representatives listed. Also referred to as the "LANXESS applicaton", as LANXESS is the main applicant and OR for Brother CISA. Affected by Commission decision C(2020) 8797 in 2020	https://echa.europa.eu/applications-for-authorisation-previous-consultations/-/substance-rev/14402/del/50/col/synonymDynamicField_1512/type/asc/pre/2/view
0064-02	COMPLEX	Chromium trioxide	215-607-8	HAPOC GmbH & Co KG	DU	Germany	Own use	2000	Socio-economic route	Initial	12	4	"On 8 February 2018, the Applicant informed ECHA about their decision to subsume Uses 2 to 4 (IDs: 0064-02, 0064-03 and 0064-04) of their application for authorisation under one single use." RAC/SEAC use 4 https://echa.europa.eu/documents/10162/62c43bb1-7831-6d6d-ac0e-e3ba9b02b129	https://echa.europa.eu/applications-for-authorisation-previous-consultations/-/substance-rev/22407/del/50/col/synonymDynamicField_1512/type/asc/pre/3/view
0064-03	Merged with 0064-02	Chromium trioxide	215-607-8	HAPOC GmbH & Co KG	Merged with 0064-02	Merged with 0064-02	Merged with 0064-02	1000	Merged with 0064-02	Merged with 0064-02	17	NA	Merged with 0064-02	https://echa.europa.eu/applications-for-authorisation-previous-consultations/-/substance-rev/22408/del/50/col/synonymDynamicField_1512/type/asc/pre/3/view
0064-04	Merged with 0064-02	Chromium trioxide	215-607-8	HAPOC GmbH & Co KG	Merged with 0064-02	Merged with 0064-02	Merged with 0064-02	500	Merged with 0064-02	Merged with 0064-02	25	NA	Merged with 0064-02	https://echa.europa.eu/applications-for-authorisation-previous-consultations/-/substance-rev/22409/del/50/col/synonymDynamicField_1512/type/asc/pre/3/view
0071-01	NON-ESSENTIAL	Chromium trioxide	215-607-8	Gerhardi Kunststofftechnik GmbH, C. Huebner GmbH, SAXONIA Galvanik GmbH, Simon Systems GmbH & Co. KG, Galvanoplast Fischer Bohemia, s.r.o. , Fischer Oberflaechentechnologie GmbH, WAFA Germany GmbH, Boryszew Oberflaechentechnik Deutschland GmbH, Bolta Werke GmbH, Heinze Gruppe GmbH, C+C Krug GmbH, BIA Kunststoff- und Galvanotechnik GmbH & Co KG, Aludec Galvanic s.a.	DU	Germany, Czech Republic, Spain	DU	560	Socio-economic route	Initial	12	approved	Group of 13 applicants	https://echa.europa.eu/sv/applications-for-authorisation-previous-consultations/-/substance-rev/22507/del/50/col/synonymDynamicField_1512/type/asc/pre/3/view
0092-01	NON-ESSENTIAL	Chromium trioxide	215-607-8	HAPOC GmbH & Co KG	F	Germany	DU	100	Socio-economic route	Initial	25	12		https://echa.europa.eu/sv/applications-for-authorisation-previous-consultations/-/substance-rev/25104/del/50/col/synonymDynamicField_1512/type/asc/pre/4/view
0094-01	COMPLEX	MOCA (2,2'-dichloro-4,4'-methylenedianiline)	202-918-9	Suzhou Xiangyuan Special Fine Chemical Co., Ltd	M/I	China	DU	516	Socio-economic route	Initial	12	4	Suzhou Xiangyuan Special Fine Chemicals Ltd. world’s largest producer of MOCA, and is represented by its Only Representative REACH Law Ltd	https://echa.europa.eu/applications-for-authorisation-previous-consultations/-/substance-rev/25405/del/50/col/synonymDynamicField_1512/type/asc/pre/4/view
0095-03	COMPLEX	Chromium trioxide	215-607-8	Joint Stock Company "Novotroitsk Plant of Chromium Compounds"	M/I	Russia	DU	1000	Socio-economic route	Initial	7	4	The company is a non-EU manufacturer of chromium trioxide and supplies up to 1000 tonnes of chromium trioxide per year to EU importers being distributors. The AfA has been prepared by the CTAC Consortium, a group of more than 150 companies that formed in 2012 to jointly develop draft applications for REACH authorisation of several uses of chromium trioxide. RAC/SEA referred in their opinion to th…	https://echa.europa.eu/sv/applications-for-authorisation-previous-consultations/-/substance-rev/25108/del/50/col/synonymDynamicField_1512/type/asc/pre/4/view
0105-01	Merged with 0105-02	Sodium dichromate	234-190-3	ILARIO ORMEZZANO - SAI s.r.l.	Merged with 0105-02	Merged with 0105-02	Merged with 0105-02	Merged with 0105-02	Merged with 0105-02	Merged with 0105-02	Merged with 0105-02	Merged with 0105-02	Merged with 0105-02	https://echa.europa.eu/applications-for-authorisation-previous-consultations/-/substance-rev/25201/del/50/col/synonymDynamicField_1512/type/asc/pre/4/view
0105-02	NON-ESSENTIAL	Sodium dichromate	234-190-3	ILARIO ORMEZZANO - SAI s.r.l.	F	Italy	DU	130	Socio-economic route	Initial	7	approved	"The applicant, Ilario Ormezzano SAI SpA provided an upstream application for 11 downstream user sites located in the Biella area. Three of these sites are manufacturers and dyers and the others are dyers only." RAC/SEAC p. 7	https://echa.europa.eu/applications-for-authorisation-previous-consultations/-/substance-rev/25011/del/50/col/synonymDynamicField_1512/type/asc/pre/4/view
0130-01	COMPLEX	Chromium trioxide	215-607-8	Dornbracht AG & Co. KG	DU	Germany	Own use	10	Socio-economic route	Initial	12	approved		https://echa.europa.eu/applications-for-authorisation-previous-consultations/-/substance-rev/40601/del/50/col/synonymDynamicField_1512/type/asc/pre/5/view
0131-01	COMPLEX	Chromium trioxide	215-607-8	Schell GmbH & Co. KG Armaturentechnologie	DU	Germany	Own use	10	Socio-economic route	Initial	12	approved		https://echa.europa.eu/applications-for-authorisation-previous-consultations/-/substance-rev/40602/del/50/col/synonymDynamicField_1512/type/asc/pre/5/view
0132-01	COMPLEX	Chromium trioxide	215-607-8	KEUCO GmbH & Co KG	DU	Germany	Own use	10	Socio-economic route	Initial	12	approved		https://echa.europa.eu/applications-for-authorisation-previous-consultations/-/substance-rev/40701/del/50/col/synonymDynamicField_1512/type/asc/pre/5/view
0133-01	COMPLEX	Chromium trioxide	215-607-8	Ideal Standard - Vidima AD; Ideal Standard Produktions-GmbH; Jado Iberia-Produtos Metalurgicos Sociedade Unipessoal LDA (withdrawn)	DU	Germany, Serbia	Own use	100	Socio-economic route	Initial	12	approved		https://echa.europa.eu/applications-for-authorisation-previous-consultations/-/substance-rev/40703/del/50/col/synonymDynamicField_1512/type/asc/pre/5/view
0136-01	ESSENTIAL	Sodium chromate	231-889-5	Ariston Thermo SpA	DU	Italy	Own use	4.36	Socio-economic route	Initial	20	12		https://echa.europa.eu/applications-for-authorisation-previous-consultations/-/substance-rev/43001/del/50/col/synonymDynamicField_1512/type/asc/pre/5/view
0140-01	ESSENTIAL	4-(1,1,3,3-tetramethylbutyl)phenol, ethoxylated	NA	DIAGNOSTICA STAGO	DU	France	Own use	0.0089	Socio-economic route	Initial	7	approved		https://echa.europa.eu/sv/applications-for-authorisation-previous-consultations/-/substance-rev/43007/del/50/col/synonymDynamicField_1512/type/asc/pre/5/view
0140-02	Merged with 140-01	4-(1,1,3,3-tetramethylbutyl)phenol, ethoxylated	NA	DIAGNOSTICA STAGO	Merged with 140-01	Merged with 140-01	Merged with 140-01	0.0082	Merged with 140-01	Merged with 140-01	12	approved	Merged with 140-01	https://echa.europa.eu/sv/applications-for-authorisation-previous-consultations/-/substance-rev/43008/del/50/col/synonymDynamicField_1512/type/asc/pre/5/view
0141-01	ESSENTIAL	4-(1,1,3,3-tetramethylbutyl)phenol, ethoxylated	NA	SEBIA	DU	France	Own use, DU	0.23	Socio-economic route	Initial	12	approved		https://echa.europa.eu/sv/applications-for-authorisation-previous-consultations/-/substance-rev/43101/del/50/col/synonymDynamicField_1512/type/asc/pre/5/view
0141-02	Merged with 0141-02	4-(1,1,3,3-tetramethylbutyl)phenol, ethoxylated	NA	SEBIA	Merged with 0141-02	Merged with 0141-02	Merged with 0141-02	Merged with 0141-02	Merged with 0141-02	Merged with 0141-02	12	approved	Merged with 0141-02	https://echa.europa.eu/sv/applications-for-authorisation-previous-consultations/-/substance-rev/43102/del/50/col/synonymDynamicField_1512/type/asc/pre/5/view
0141-03	Merged with 0141-02	4-(1,1,3,3-tetramethylbutyl)phenol, ethoxylated	NA	SEBIA	Merged with 0141-02	Merged with 0141-02	Merged with 0141-02	Merged with 0141-02	Merged with 0141-02	Merged with 0141-02	12	approved	Merged with 0141-02	https://echa.europa.eu/sv/applications-for-authorisation-previous-consultations/-/substance-rev/43103/del/50/col/synonymDynamicField_1512/type/asc/pre/5/view
0142-01	ESSENTIAL	4-Nonylphenol, branched and linear, ethoxylated	NA	SEBIA	DU	France	Own use	0.002	Socio-economic route	Initial	7	approved		https://echa.europa.eu/applications-for-authorisation-previous-consultations/-/substance-rev/43104/del/50/col/synonymDynamicField_1512/type/asc/pre/5/view
0143-01	ESSENTIAL	4-(1,1,3,3-tetramethylbutyl)phenol, ethoxylated	NA	bioMérieux SA	DU	France	Own use	1.0623	Socio-economic route	Initial	12	approved		https://echa.europa.eu/sv/applications-for-authorisation-previous-consultations/-/substance-rev/43105/del/50/col/synonymDynamicField_1512/type/asc/pre/5/view
0143-02	Merged with 0143-01	4-(1,1,3,3-tetramethylbutyl)phenol, ethoxylated	NA	bioMérieux SA	Merged with 0143-01	Merged with 0143-01	Merged with 0143-01	Merged with 0143-01	Merged with 0143-01	Merged with 0143-01	12	approved	Merged with 0143-01	https://echa.europa.eu/sv/applications-for-authorisation-previous-consultations/-/substance-rev/43106/del/50/col/synonymDynamicField_1512/type/asc/pre/5/view
0143-03	Merged with 0143-01	4-(1,1,3,3-tetramethylbutyl)phenol, ethoxylated	NA	bioMérieux SA	Merged with 0143-01	Merged with 0143-01	Merged with 0143-01	Merged with 0143-01	Merged with 0143-01	Merged with 0143-01	4	approved	Merged with 0143-01	https://echa.europa.eu/sv/applications-for-authorisation-previous-consultations/-/substance-rev/43201/del/50/col/synonymDynamicField_1512/type/asc/pre/5/view
0155-01	ESSENTIAL	4-(1,1,3,3-tetramethylbutyl)phenol, ethoxylated	NA	Kedrion S.p.A	DU	Italy	Own use	1	Socio-economic route	Initial	15	12		https://echa.europa.eu/sv/applications-for-authorisation-previous-consultations/-/substance-rev/45019/del/50/col/synonymDynamicField_1512/type/asc/pre/6/view
0156-01	ESSENTIAL	4-(1,1,3,3-tetramethylbutyl)phenol, ethoxylated	NA	Sanofi Pasteur	DU	France	Own use	0.1	Socio-economic route	Initial	21	12		https://echa.europa.eu/sv/applications-for-authorisation-previous-consultations/-/substance-rev/45020/del/50/col/synonymDynamicField_1512/type/asc/pre/6/view
0157-01	ESSENTIAL	4-(1,1,3,3-tetramethylbutyl)phenol, ethoxylated	NA	Merck Biodevelopment SAS, Fujifilm Diosynth Biotechnologies (UK) Ltd - [Application void as of 01/01/2021]	DU	France	Own use	2	Socio-economic route	Initial	9	approved		https://echa.europa.eu/sv/applications-for-authorisation-previous-consultations/-/substance-rev/45022/del/50/col/synonymDynamicField_1512/type/asc/pre/6/view
0158-01	ESSENTIAL	4-(1,1,3,3-tetramethylbutyl)phenol, ethoxylated	NA	Swords Laboratories Unlimited Company	DU	Ireland	Own use	3	Socio-economic route	Initial	12	approved		https://echa.europa.eu/sv/applications-for-authorisation-previous-consultations/-/substance-rev/45023/del/50/col/synonymDynamicField_1512/type/asc/pre/6/view
0159-01	ESSENTIAL	4-(1,1,3,3-tetramethylbutyl)phenol, ethoxylated	NA	Nuova Ompi S.r.l. unipersonale	DU	Italy	Own use	0.00049	Socio-economic route	Initial	5	approved		https://echa.europa.eu/sv/applications-for-authorisation-previous-consultations/-/substance-rev/45024/del/50/col/synonymDynamicField_1512/type/asc/pre/6/view
0160-01	ESSENTIAL	4-(1,1,3,3-tetramethylbutyl)phenol, ethoxylated	NA	Roche Diagnostics GmbH	DU	Germany	Own use	0.0012	Socio-economic route	Initial	5	approved		https://echa.europa.eu/sv/applications-for-authorisation-previous-consultations/-/substance-rev/45025/del/50/col/synonymDynamicField_1512/type/asc/pre/6/view
0161-01	ESSENTIAL	4-(1,1,3,3-tetramethylbutyl)phenol, ethoxylated	NA	Vetter Pharma-Fertigung GmbH & Co. KG	DU	Germany	Own use	0.000306	Socio-economic route	Initial	5	approved		https://echa.europa.eu/sv/applications-for-authorisation-previous-consultations/-/substance-rev/45026/del/50/col/synonymDynamicField_1512/type/asc/pre/6/view
0162-01	ESSENTIAL	4-(1,1,3,3-tetramethylbutyl)phenol, ethoxylated	NA	Novo Nordisk A/S	DU	Denmark	Own use	10	Socio-economic route	Initial	18	12		https://echa.europa.eu/sv/applications-for-authorisation-previous-consultations/-/substance-rev/45027/del/50/col/synonymDynamicField_1512/type/asc/pre/6/view
0172-01	ESSENTIAL	4-Nonylphenol, branched and linear, ethoxylated	NA	Cytiva Sweden AB	DU	Sweden	Own use	1	Socio-economic route	Initial	12	approved		https://echa.europa.eu/sv/applications-for-authorisation-previous-consultations/-/substance-rev/45049/del/50/col/synonymDynamicField_1512/type/asc/pre/6/view
0173-01	Application void	4-(1,1,3,3-tetramethylbutyl)phenol, ethoxylated	NA	Siemens Healthcare Diagnostics Products Ltd - [Application void as of 01/01/2021]	DU	Germany	Own use		Socio-economic route	Initial	12	approved
0174-01	ESSENTIAL	4-(1,1,3,3-tetramethylbutyl)phenol, ethoxylated	NA	Hospira Zagreb d.o.o., a Pfizer company	DU	Croatia	Own use	0.01	Socio-economic route	Initial	12	approved		https://echa.europa.eu/sv/applications-for-authorisation-previous-consultations/-/substance-rev/47003/del/50/col/synonymDynamicField_1512/type/asc/pre/6/view
0176-01	ESSENTIAL	4-(1,1,3,3-tetramethylbutyl)phenol, ethoxylated	NA	LFB BIOMEDICAMENTS	DU	France	Own use	1	Socio-economic route	Initial	7	approved		https://echa.europa.eu/sv/applications-for-authorisation-previous-consultations/-/substance-rev/47102/del/50/col/synonymDynamicField_1512/type/asc/pre/6/view
0177-01	ESSENTIAL	4-(1,1,3,3-tetramethylbutyl)phenol, ethoxylated	NA	Rentschler Biopharma SE	DU	Germany	Own use	0.05	Socio-economic route	Initial	7	approved		https://echa.europa.eu/sv/applications-for-authorisation-previous-consultations/-/substance-rev/47201/del/50/col/synonymDynamicField_1512/type/asc/pre/6/view
0178-01	ESSENTIAL	4-(1,1,3,3-tetramethylbutyl)phenol, ethoxylated	NA	Baxter AG; Baxalta Belgium Manufacturing SA	DU	Austria, Belgium	Own use	100	Socio-economic route	Initial	21	12		https://echa.europa.eu/sv/applications-for-authorisation-previous-consultations/-/substance-rev/47202/del/50/col/synonymDynamicField_1512/type/asc/pre/6/view
0179-01	ESSENTIAL	4-(1,1,3,3-tetramethylbutyl)phenol, ethoxylated	NA	bioMérieux SA	DU	France	Own use	1.49	Socio-economic route	Initial	4	approved		https://echa.europa.eu/sv/applications-for-authorisation-previous-consultations/-/substance-rev/47411/del/50/col/synonymDynamicField_1512/type/asc/pre/6/view
0180-01	ESSENTIAL	4-(1,1,3,3-tetramethylbutyl)phenol, ethoxylated	NA	Bio-Rad	DU	France	Own use	0.2167	Socio-economic route	Initial	12	approved		https://echa.europa.eu/sv/applications-for-authorisation-previous-consultations/-/substance-rev/47402/del/50/col/synonymDynamicField_1512/type/asc/pre/6/view
0180-02	ESSENTIAL	4-Nonylphenol, branched and linear, ethoxylated	NA	Bio-Rad	DU	France	Own use	0.0054	Socio-economic route	Initial	12	approved
0180-03	Merged with 0180-01	4-(1,1,3,3-tetramethylbutyl)phenol, ethoxylated	NA	Bio-Rad	Merged with 0180-01	Merged with 0180-01	Merged with 0180-01	0.138	Merged with 0180-01	Merged with 0180-01	12	approved	Merged with 0180-01
0180-04	Merged with 0180-01	4-(1,1,3,3-tetramethylbutyl)phenol, ethoxylated	NA	Bio-Rad	Merged with 0180-01	Merged with 0180-01	Merged with 0180-01	0.0003	Merged with 0180-01	Merged with 0180-01	12	approved	Merged with 0180-01
0180-05	Merged with 0180-01	4-(1,1,3,3-tetramethylbutyl)phenol, ethoxylated	NA	Bio-Rad	Merged with 0180-01	Merged with 0180-01	Merged with 0180-01	0.073	Merged with 0180-01	Merged with 0180-01	7	approved	Merged with 0180-01
0183-01	ESSENTIAL	4-(1,1,3,3-tetramethylbutyl)phenol, ethoxylated	NA	DIAGAST	DU	France	Own use	0.019	Socio-economic route	Initial	12	approved		https://echa.europa.eu/sv/applications-for-authorisation-previous-consultations/-/substance-rev/47409/del/50/col/synonymDynamicField_1512/type/asc/pre/6/view
0184-01	ESSENTIAL	4-(1,1,3,3-tetramethylbutyl)phenol, ethoxylated	NA	Lilly France S.A.S.; Eli Lilly Italia S.p.A.	DU	France, Italy	Own use	0.01	Socio-economic route	Initial	7	approved		https://echa.europa.eu/sv/applications-for-authorisation-previous-consultations/-/substance-rev/47410/del/50/col/synonymDynamicField_1512/type/asc/pre/6/view
0185-01	ESSENTIAL	4-(1,1,3,3-tetramethylbutyl)phenol, ethoxylated	NA	IDEXX Montpellier SAS	DU	France	Own use	0.282	Socio-economic route	Initial	12	approved		https://echa.europa.eu/sv/applications-for-authorisation-previous-consultations/-/substance-rev/47318/del/50/col/synonymDynamicField_1512/type/asc/pre/6/view
0185-02	Merged with 0185-01	4-(1,1,3,3-tetramethylbutyl)phenol, ethoxylated	NA	IDEXX Montpellier SAS	Merged with 0185-01	Merged with 0185-01	Merged with 0185-01	0.108	Merged with 0185-01	Merged with 0185-01	Merged with 0185-01	Merged with 0185-01	Merged with 0185-01
0185-03	Merged with 0185-01	4-(1,1,3,3-tetramethylbutyl)phenol, ethoxylated	NA	IDEXX B.V., IDEXX Montpellier SAS	Merged with 0185-01	Merged with 0185-01	Merged with 0185-01	0.161	Merged with 0185-01	Merged with 0185-01	Merged with 0185-01	Merged with 0185-01	Merged with 0185-01	https://echa.europa.eu/sv/applications-for-authorisation-previous-consultations/-/substance-rev/47316/del/50/col/synonymDynamicField_1512/type/asc/pre/7/view
0185-04	ESSENTIAL	4-Nonylphenol, branched and linear, ethoxylated	NA	IDEXX B.V.	DU	The Netherlands	DU	0.053	Socio-economic route	Initial	12	approved
0186-01	Merged with 0186-03	4-(1,1,3,3-tetramethylbutyl)phenol, ethoxylated	NA	Merged with 0186-03	Merged with 0186-03	Merged with 0186-03	Merged with 0186-03	1	Merged with 0186-03	Merged with 0186-03	12	approved	RAC/SEAC opinion 2020, formulation step	https://echa.europa.eu/sv/applications-for-authorisation-previous-consultations/-/substance-rev/47313/del/50/col/synonymDynamicField_1512/type/asc/pre/7/view
0186-02	Merged with 0186-05	4-Nonylphenol, branched and linear, ethoxylated	NA	Merged with 0186-05	Merged with 0186-05	Merged with 0186-05	Merged with 0186-05	1	Merged with 0186-05	Merged with 0186-05	12	approved	Merged with 0186-05	https://echa.europa.eu/sv/applications-for-authorisation-previous-consultations/-/substance-rev/47312/del/50/col/synonymDynamicField_1512/type/asc/pre/7/view
0186-03	ESSENTIAL	4-(1,1,3,3-tetramethylbutyl)phenol, ethoxylated	NA	Beckman Coulter Ireland Inc.	DU	Ireland	Own use	0.01	Socio-economic route	Initial	12	approved		https://echa.europa.eu/sv/applications-for-authorisation-previous-consultations/-/substance-rev/47310/del/50/col/synonymDynamicField_1512/type/asc/pre/7/view
0186-04	ESSENTIAL	4-(1,1,3,3-tetramethylbutyl)phenol, ethoxylated	NA	Beckman Coulter Ireland Inc., Immunotech S.R.O., Beckman Coulter France S.A.S., Beckman Coulter Česká republika s.r.o.; Beckman Coulter UK - [Application void as of 01/01/2021], Beckman Coulter S.L.U, Beckman Coulter SPA Italy, BC Distribution B.V	DU/I	Ireland, Spain, Italy, UK, Czech Republic	DU	0.002	Socio-economic route	Initial	12	approved	Group of seven applicants	https://echa.europa.eu/sv/applications-for-authorisation-previous-consultations/-/substance-rev/47307/del/50/col/synonymDynamicField_1512/type/asc/pre/7/view
0186-05	ESSENTIAL	4-Nonylphenol, branched and linear, ethoxylated	NA	Beckman Coulter Ireland Inc., Immunotech S.R.O., Beckman Coulter France S.A.S., Beckman Coulter Česká republika s.r.o.; Beckman Coulter UK - [Application void as of 01/01/2021], Beckman Coulter S.L.U, Beckman Coulter SPA Italy, BC Distribution B.V	DU/I	Ireland, Spain, Italy, UK, Czech Republic	Own use	10	Socio-economic route	Initial	7	approved	Group of seven applicants
0186-06	Merged with 0186-04	4-(1,1,3,3-tetramethylbutyl)phenol, ethoxylated	NA	Merged with 0186-04	Merged with 0186-04	Merged with 0186-04	Merged with 0186-04	0.001	Merged with 0186-04	Merged with 0186-04	12	approved
0186-07	Merged with 0186-05	4-Nonylphenol, branched and linear, ethoxylated	NA	Merged with 0186-05	Merged with 0186-05	Merged with 0186-05	Merged with 0186-05	0.001	Merged with 0186-05	Merged with 0186-05	7	approved
0186-08	Excluded - Product Discontinuance	4-(1,1,3,3-tetramethylbutyl)phenol, ethoxylated	NA	Beckman Coulter Ireland Inc. Immunotech S.R.O. Immunotech S.A.S. Beckman Coulter France S.A.S. Beckman Coulter ÄŒeskÃ¡ republika s.r.o. Beckman Coulter UK - [Application void as of 01/01/2021] Beckman Coulter S.L.U Beckman Coulter SPA Italy BC Distribution B.V	Excluded - Product Discontinuance	Excluded - Product Discontinuance	Excluded - Product Discontinuance	0.01	Excluded - Product Discontinuance	Excluded - Product Discontinuance	5	approved	Excluded - Product Discontinuance	https://echa.europa.eu/sv/applications-for-authorisation-previous-consultations/-/substance-rev/47305/del/50/col/synonymDynamicField_1512/type/asc/pre/7/view
0188-01	ESSENTIAL	4-(1,1,3,3-tetramethylbutyl)phenol, ethoxylated	NA	Wallac Oy	F	Finland	DU	0.003197	Socio-economic route	Initial	5	approved		https://echa.europa.eu/sv/applications-for-authorisation-previous-consultations/-/substance-rev/47302/del/50/col/synonymDynamicField_1512/type/asc/pre/7/view
0188-02	Merged with 0188-01	4-(1,1,3,3-tetramethylbutyl)phenol, ethoxylated	NA	Wallac Oy	Merged with 0188-01	Merged with 0188-01	Merged with 0188-01	Merged with 0188-01	Merged with 0188-01	Merged with 0188-01	5	Merged with 0188-01	Merged with 0188-01	https://echa.europa.eu/sv/applications-for-authorisation-previous-consultations/-/substance-rev/47301/del/50/col/synonymDynamicField_1512/type/asc/pre/7/view
0189-01	ESSENTIAL	4-(1,1,3,3-tetramethylbutyl)phenol, ethoxylated	NA	Lonza Biologics Porriño, SL. Lonza Biologics, plc. - [Application void as of 01/01/2021]	DU	Spain	Own use	10	Socio-economic route	Initial	12	approved		https://echa.europa.eu/sv/applications-for-authorisation-previous-consultations/-/substance-rev/47205/del/50/col/synonymDynamicField_1512/type/asc/pre/7/view
0190-01	ESSENTIAL	4-(1,1,3,3-tetramethylbutyl)phenol, ethoxylated	NA	Teva Baltics UAB	DU	Lithuania	Own use	0.0057	Socio-economic route	Initial	20	12		https://echa.europa.eu/sv/applications-for-authorisation-previous-consultations/-/substance-rev/47204/del/50/col/synonymDynamicField_1512/type/asc/pre/7/view
0192-01	ESSENTIAL	4-(1,1,3,3-tetramethylbutyl)phenol, ethoxylated	NA	Pfizer Manufacturing Belgium NV	DU	Belgium	Own use	0.00138	Socio-economic route	Initial	9	approved		https://echa.europa.eu/sv/applications-for-authorisation-previous-consultations/-/substance-rev/49101/del/50/col/synonymDynamicField_1512/type/asc/pre/7/view
0193-01	ESSENTIAL	4-(1,1,3,3-tetramethylbutyl)phenol, ethoxylated	NA	Yposkesi	DU	France	Own use	0.43	Socio-economic route	Initial	7	approved		https://echa.europa.eu/sv/applications-for-authorisation-previous-consultations/-/substance-rev/49201/del/50/col/synonymDynamicField_1512/type/asc/pre/7/view
0196-01	COMPLEX	4-(1,1,3,3-tetramethylbutyl)phenol, ethoxylated	NA	Vetter Pharma-Fertigung GmbH & Co. KG	DU	Germany	Own use	0.00982	Socio-economic route	Initial	5	approved		https://echa.europa.eu/sv/applications-for-authorisation-previous-consultations/-/substance-rev/49204/del/50/col/synonymDynamicField_1512/type/asc/pre/7/view
0197-01	ESSENTIAL	4-(1,1,3,3-tetramethylbutyl)phenol, ethoxylated	NA	MERCK MILLIPORE LIMITED	DU	Germany	Own use, DU	6	Socio-economic route	Initial	15	12	The requested 12 year review period where approved	https://echa.europa.eu/sv/applications-for-authorisation-previous-consultations/-/substance-rev/49205/del/50/col/synonymDynamicField_1512/type/asc/pre/7/view
0197-02	Merged with 0197-01	4-(1,1,3,3-tetramethylbutyl)phenol, ethoxylated	NA	MERCK MILLIPORE LIMITED	Merged with 0197-01	Merged with 0197-01	Merged with 0197-01	3	Merged with 0197-01	Merged with 0197-01	15	12	Merged with 0197-01
0198-01	ESSENTIAL	4-(1,1,3,3-tetramethylbutyl)phenol, ethoxylated	NA	Pfizer Ireland Pharmaceuticals	DU	Ireland	Own use	1.66	Socio-economic route	Initial	18	12		https://echa.europa.eu/sv/applications-for-authorisation-previous-consultations/-/substance-rev/49208/del/50/col/synonymDynamicField_1512/type/asc/pre/7/view
0198-02	Merged with 0198-01	4-(1,1,3,3-tetramethylbutyl)phenol, ethoxylated	NA	Pfizer Ireland Pharmaceuticals	Merged with 0198-01	Merged with 0198-01	Merged with 0198-01	0.11	Merged with 0198-01	Merged with 0198-01	12	7	Merged with 0198-01	https://echa.europa.eu/sv/applications-for-authorisation-previous-consultations/-/substance-rev/49208/del/50/col/synonymDynamicField_1512/type/asc/pre/7/view
0199-01	ESSENTIAL	4-(1,1,3,3-tetramethylbutyl)phenol, ethoxylated	NA	Sanquin Reagents B.V.	DU	The Netherlands	Own use	1	Socio-economic route	Initial	7	approved		https://echa.europa.eu/applications-for-authorisation-previous-consultations/-/substance-rev/49209/del/50/col/synonymDynamicField_1512/type/asc/pre/7/view
0200-01	COMPLEX	4-(1,1,3,3-tetramethylbutyl)phenol, ethoxylated	NA	QIAGEN GmbH; STAT-Dx Life S.L.	DU	Germany, Spain	Own use, DU	1.205	Socio-economic route	Initial	10	approved
0200-02	ESSENTIAL	4-Nonylphenol, branched and linear, ethoxylated	NA	QIAGEN GmbH	DU	Germany, Spain	Own use, DU	0.201	Socio-economic route	Initial	10	approved
0200-03	Merged with 0200-01	4-(1,1,3,3-tetramethylbutyl)phenol, ethoxylated	NA	QIAGEN GmbH	Merged with 0200-01	Merged with 0200-01	Merged with 0200-01	0.05	Merged with 0200-01	Merged with 0200-01	10	approved	Merged with 0200-01	https://echa.europa.eu/sv/applications-for-authorisation-previous-consultations/-/substance-rev/52204/del/50/col/synonymDynamicField_1512/type/asc/pre/7/view
0200-04	Merged with 0200-02	4-Nonylphenol, branched and linear, ethoxylated	NA	QIAGEN GmbH	Merged with 0200-02	Merged with 0200-02	Merged with 0200-02	0.05	Merged with 0200-02	Merged with 0200-02	10	approved	Merged with 0200-02
0200-05	Merged with 0200-01	4-(1,1,3,3-tetramethylbutyl)phenol, ethoxylated	NA	QIAGEN GmbH; STAT-Dx Life S.L.; QIAGEN Ltd. [Application void as of 01/01/2021]; QIAGEN Manchester Ltd. [Application void as of 01/01/2021]; QIAGEN Distribution B.V.	Merged with 0200-01	Merged with 0200-01	Merged with 0200-01	1.5	Merged with 0200-01	Merged with 0200-01	10	approved	Merged with 0200-01
0200-06	Merged with 0200-02	4-Nonylphenol, branched and linear, ethoxylated	NA	QIAGEN GmbH; QIAGEN Ltd. [Application void as of 01/01/2021]; QIAGEN Manchester Ltd. [Application void as of 01/01/2021]; QIAGEN Distribution B.V.	Merged with 0200-02	Merged with 0200-02	Merged with 0200-02	0.05	Merged with 0200-02	Merged with 0200-02	10	approved	Merged with 0200-02
0200-07	Merged with 0200-01	4-(1,1,3,3-tetramethylbutyl)phenol, ethoxylated	NA	QIAGEN GmbH; QIAGEN Ltd. [Application void as of 01/01/2021]; QIAGEN Manchester Ltd. [Application void as of 01/01/2021]; QIAGEN Distribution B.V.	Merged with 0200-01	Merged with 0200-01	Merged with 0200-01	0.1	Merged with 0200-01	Merged with 0200-01	5	approved	Merged with 0200-01
0200-08	Merged with 0200-02	4-Nonylphenol, branched and linear, ethoxylated	NA	QIAGEN GmbH; QIAGEN Ltd. [Application void as of 01/01/2021]; QIAGEN Manchester Ltd. [Application void as of 01/01/2021]; QIAGEN Distribution B.V.	Merged with 0200-02	Merged with 0200-02	Merged with 0200-02	0.05	Merged with 0200-02	Merged with 0200-02	5	approved	Merged with 0200-02
0201-01	ESSENTIAL	4-(1,1,3,3-tetramethylbutyl)phenol, ethoxylated	NA	Zoetis Belgium S.A.; Aguettant Diagnostics	DU/M	Belgium, France	Own use, DU	0.505	Socio-economic route	Initial	12	approved	RAC/SEAC opinion 2021, Use 3 for DUs of applicant: > 1 000 – Professional downstream users in EEA (veterinary professionals / clinics / laboratories) (Note: manufactured in EU and outside EU), 10 and 12 years review period requested	https://echa.europa.eu/sv/applications-for-authorisation-previous-consultations/-/substance-rev/52305/del/50/col/synonymDynamicField_1512/type/asc/pre/7/view
0201-02	Merged with 0201-01	4-(1,1,3,3-tetramethylbutyl)phenol, ethoxylated	NA	Zoetis Belgium S.A.; Aguettant Diagnostics	Merged with 0201-01	Merged with 0201-01	Merged with 0201-01	Merged with 0201-01	Merged with 0201-01	Merged with 0201-01	10	Merged with 0201-01	Merged with 0201-01	https://echa.europa.eu/sv/applications-for-authorisation-previous-consultations/-/substance-rev/52306/del/50/col/synonymDynamicField_1512/type/asc/pre/7/view
0201-03	Merged with 0201-01	4-(1,1,3,3-tetramethylbutyl)phenol, ethoxylated	NA	Zoetis Belgium S.A.	Merged with 0201-01	Merged with 0201-01	Merged with 0201-01	Merged with 0201-01	Merged with 0201-01	Merged with 0201-01	12	Merged with 0201-01	Merged with 0201-01	https://echa.europa.eu/sv/applications-for-authorisation-previous-consultations/-/substance-rev/52401/del/50/col/synonymDynamicField_1512/type/asc/pre/7/view
0201-04	Merged with 0201-01	4-(1,1,3,3-tetramethylbutyl)phenol, ethoxylated	NA	Zoetis Belgium S.A.	Merged with 0201-01	Merged with 0201-01	Merged with 0201-01	Merged with 0201-01	Merged with 0201-01	Merged with 0201-01	12	Merged with 0201-01	Merged with 0201-01
0202-01	ESSENTIAL	4-(1,1,3,3-tetramethylbutyl)phenol, ethoxylated	NA	Merckle-GmbH-Ulm	DU	Germany	Own use	0.0005	Socio-economic route	Initial	10	approved		https://echa.europa.eu/applications-for-authorisation-previous-consultations/-/substance-rev/52403/del/50/col/synonymDynamicField_1512/type/asc/pre/7/view
0203-01	ESSENTIAL	4-(1,1,3,3-tetramethylbutyl)phenol, ethoxylated	NA	PRC DeSoto International Inc. - OR5; Sealants Europe SAS; PPG Industries (UK) Ltd.; Boeing Distribution, Inc. [Decision discontinued as of 01/01/2021]; Aviall UK Inc.; Wesco Aircraft EMEA Ltd (Poland); Wesco Aircraft EMEA, LTD (UK)	DU/F/I	USA, UK, France, Poland	Own use, DU	2	Socio-economic route	Initial	4	approved		https://echa.europa.eu/applications-for-authorisation-previous-consultations/-/substance-rev/52404/del/50/col/synonymDynamicField_1512/type/asc/pre/7/view
0203-02	Merged with 0203-01	4-(1,1,3,3-tetramethylbutyl)phenol, ethoxylated	NA	PPG Europe B.V. in its legal capacity as Only Representative of PRC DeSoto International Inc. â€“ OR5; Sealants Europe SAS; PPG Industries (UK) Ltd.; Boeing Distribution, Inc. â€“ [Decision discontinued as of 01/01/2021]; Aviall UK Inc.; Wesco Aircraft EMEA Ltd (Poland); HAAS GROUP INTERNATIONAL SP. Z.O.O [application transferred from: â€œWesco Aircraft EMEA, LTD (UK)â€ due to a notified legal e…	Merged with 0203-01	Merged with 0203-01	Merged with 0203-01	1	Merged with 0203-01	Merged with 0203-01	4	Merged with 0203-01	Merged with 0203-01	https://echa.europa.eu/applications-for-authorisation-previous-consultations/-/substance-rev/52405/del/50/col/synonymDynamicField_1512/type/asc/pre/7/view
0204-01	ESSENTIAL	4-(1,1,3,3-tetramethylbutyl)phenol, ethoxylated	NA	Biokit S.A.	F	Spain	DU	0.2	Socio-economic route	Initial	12	approved	10 and 12 years review period requested	https://echa.europa.eu/applications-for-authorisation-previous-consultations/-/substance-rev/52406/del/50/col/synonymDynamicField_1512/type/asc/pre/7/view
0204-02	Merged with 0204-01	4-(1,1,3,3-tetramethylbutyl)phenol, ethoxylated	NA	Biokit S.A.	Merged with 0204-01	Merged with 0204-01	Merged with 0204-01	0.1	Merged with 0204-01	Merged with 0204-01	12	Merged with 0204-01	Merged with 0204-01
0205-01	ESSENTIAL	4-(1,1,3,3-tetramethylbutyl)phenol, ethoxylated	NA	Becton Dickinson Distribution Center NV	DU	USA	Own use	0.2	Socio-economic route	Initial	12	approved		https://echa.europa.eu/applications-for-authorisation-previous-consultations/-/substance-rev/52408/del/50/col/synonymDynamicField_1512/type/asc/pre/7/view
0206-01	ESSENTIAL	4-(1,1,3,3-tetramethylbutyl)phenol, ethoxylated	NA	Phadia GmbH; Thermo Fisher Scientific Baltics UAB	DU	Germany, Lithuania	Own use	0.02	Socio-economic route	Initial	12	approved		https://echa.europa.eu/applications-for-authorisation-previous-consultations/-/substance-rev/52409/del/50/col/synonymDynamicField_1512/type/asc/pre/7/view
0206-02	ESSENTIAL	4-Nonylphenol, branched and linear, ethoxylated	NA	Phadia GmbH; Thermo Fisher Scientific Baltics UAB	DU	Germany, Lithuania	Own use	0.05	Socio-economic route	Initial	12	approved		https://echa.europa.eu/sv/applications-for-authorisation-previous-consultations/-/substance-rev/52501/del/50/col/synonymDynamicField_1512/type/asc/pre/7/view
0206-03	Merged with 0206-01	4-(1,1,3,3-tetramethylbutyl)phenol, ethoxylated	NA	Phadia GmbH; B∙R∙A∙H∙M∙S GmbH	Merged with 0206-01	Merged with 0206-01	Merged with 0206-01	0.008	Merged with 0206-01	Merged with 0206-01	12	approved	Merged with 0206-01	https://echa.europa.eu/sv/applications-for-authorisation-previous-consultations/-/substance-rev/52601/del/50/col/synonymDynamicField_1512/type/asc/pre/7/view
0207-01	ESSENTIAL	4-Nonylphenol, branched and linear, ethoxylated	NA	Chemetall GmbH; Chemetall PLC - [Application void as of 01/01/2021]	DU	Germany	Own use	2	Socio-economic route	Initial	4	approved		https://echa.europa.eu/sv/applications-for-authorisation-previous-consultations/-/substance-rev/52602/del/50/col/synonymDynamicField_1512/type/asc/pre/7/view
0207-02	Merged with 0207-01	4-Nonylphenol, branched and linear, ethoxylated	NA	Chemetall GmbH; Chemetall PLC - [Application void as of 01/01/2021]	Merged with 0207-01	Merged with 0207-01	Merged with 0207-01	1	Merged with 0207-01	Merged with 0207-01	4	approved	Merged with 0207-01
0208-01	COMPLEX	Trichloroethylene	201-167-4	SAFECHEM Europe GmbH	M	Germany	DU	200	Socio-economic route	Review report	7	approved		https://echa.europa.eu/applications-for-authorisation-previous-consultations/-/substance-rev/52604/del/50/col/synonymDynamicField_1512/type/asc/pre/8/view
0210-01	COMPLEX	Chromium trioxide	215-607-8	C. Hübner GmbH	DU	Germany	Own use	30	Socio-economic route	Initial	7	approved	Use covered by AfAs 0032 and 0071-01, but applicant submitted again to get more time for implementing their identified alternatives (building a new production plant), Annual tonnage used: 10.40-15.60 Cr(VI) for all uses	https://echa.europa.eu/applications-for-authorisation-previous-consultations/-/substance-rev/52606/del/50/col/synonymDynamicField_1512/type/asc/pre/8/view
0210-02	Merged with 0210-01	Chromium trioxide	215-607-8	C. Hübner GmbH	Merged with 0210-01	Merged with 0210-01	Merged with 0210-01	Merged with 0210-01	Merged with 0210-01	Merged with 0210-01	Merged with 0210-01	Merged with 0210-01	Merged with 0210-01
0210-03	COMPLEX	Chromium trioxide	215-607-8	C. Hübner GmbH	DU	Germany	Own use	30	Socio-economic route	Initial	7	approved
0211-01	COMPLEX	Chromium trioxide	215-607-8	Tata Steel IJmuiden BV; Tata Steel UK Ltd - [Application void as of 01/01/2021]	DU	The Netherlands	Own use	30	Socio-economic route	Initial	7	approved		https://echa.europa.eu/sv/applications-for-authorisation-previous-consultations/-/substance-rev/52609/del/50/col/synonymDynamicField_1512/type/asc/pre/8/view
0211-02	ESSENTIAL	Sodium dichromate	234-190-3	Tata Steel IJmuiden BV; Tata Steel UK Ltd - [Application void as of 01/01/2021]	DU	The Netherlands	Own use	30	Socio-economic route	Initial	7	approved		https://echa.europa.eu/sv/applications-for-authorisation-previous-consultations/-/substance-rev/52610/del/50/col/synonymDynamicField_1512/type/asc/pre/8/view
0212-01	COMPLEX	Chromium trioxide	215-607-8	LARS Chemie, spol. s r.o. CASTELCROM SRL; MATRIDOS S.L.U; PLATING BRAP S.A.U.	DU	Czech Republic, Italy, Spain	Own use	120	Socio-economic route	Initial	12	10		https://echa.europa.eu/applications-for-authorisation-previous-consultations/-/substance-rev/55502/del/50/col/synonymDynamicField_1512/type/asc/pre/8/view
0212-02	COMPLEX	Chromium trioxide	215-607-8	LARS Chemie, spol. s r.o. CASTELCROM SRL; MATRIDOS S.L.U; PLATING BRAP S.A.U.	DU	Czech Republic, Italy, Spain	Own use	50	Socio-economic route	Initial	12	7		https://echa.europa.eu/sv/applications-for-authorisation-previous-consultations/-/substance-rev/55502/del/50/col/synonymDynamicField_1512/type/asc/pre/8/view
0213-01	COMPLEX	Chromium trioxide	215-607-8	Steel Color S.p.A.	DU	Italy	Own use	10	Socio-economic route	Initial	9	approved		https://echa.europa.eu/sv/applications-for-authorisation-previous-consultations/-/substance-rev/55503/del/50/col/synonymDynamicField_1512/type/asc/pre/8/view
0214-01	COMPLEX	Chromium trioxide	215-607-8	Salzgitter Flachstahl GmbH	DU	Germany	Own use	11	Socio-economic route	Initial	25	12		https://echa.europa.eu/applications-for-authorisation-previous-consultations/-/substance-rev/55504/del/50/col/synonymDynamicField_1512/type/asc/pre/8/view
0214-02	Merged with 0214-01	Chromium trioxide	215-607-8	Salzgitter Flachstahl GmbH	Merged with 0214-01	Merged with 0214-01	Merged with 0214-01	1	Merged with 0214-01	Merged with 0214-01	24	12	Merged with 0214-01
0215-01	COMPLEX	Chromium trioxide	215-607-8	Oras Oy, Oras Olesno Sp.z.o.o.	DU	Finland, Poland	Own use	10	Socio-economic route	Initial	12	approved		https://echa.europa.eu/applications-for-authorisation-previous-consultations/-/substance-rev/55506/del/50/col/synonymDynamicField_1512/type/asc/pre/8/view
0215-02	COMPLEX	Chromium trioxide	215-607-8	Oras Oy	DU	Finland	Own use	10	Socio-economic route	Initial	12	approved		https://echa.europa.eu/sv/applications-for-authorisation-previous-consultations/-/substance-rev/55507/del/50/col/synonymDynamicField_1512/type/asc/pre/8/view
0216-01	COMPLEX	Chromium trioxide	215-607-8	Viega GmbH & Co. KG.	DU	Germany	Own use	10	Socio-economic route	Initial	12	approved
0216-02	COMPLEX	Chromium trioxide	215-607-8	Viega GmbH & Co. KG.	DU	Germany	Own use	10	Socio-economic route	Initial	12	approved		https://echa.europa.eu/sv/applications-for-authorisation-previous-consultations/-/substance-rev/55509/del/50/col/synonymDynamicField_1512/type/asc/pre/8/view
0217-01	COMPLEX	Bis(2-methoxyethyl) ether	203-924-4	Acton Technologies Limited	DU	Ireland	Own use	30	Adequate control route	Initial	12	approved		https://echa.europa.eu/applications-for-authorisation-previous-consultations/-/substance-rev/55510/del/50/col/synonymDynamicField_1512/type/asc/pre/8/view
0217-02	Merged with 0217-01	Bis(2-methoxyethyl) ether	203-924-4	Acton Technologies Limited	Merged with 0217-01	Merged with 0217-01	Merged with 0217-01	10	Merged with 0217-01	Merged with 0217-01	12	approved	Merged with 0217-01 as the second AfA is the same but for Dus of the applicant	https://echa.europa.eu/applications-for-authorisation-previous-consultations/-/substance-rev/55510/del/50/col/synonymDynamicField_1512/type/asc/pre/8/view
0218-01	NON-ESSENTIAL	Chromium trioxide	215-607-8	DOURECA - Produtos Plásticos, Lda.	DU	Portugal	Own use	43.57	Socio-economic route	Initial	9	approved		https://echa.europa.eu/applications-for-authorisation-previous-consultations/-/substance-rev/58201/del/50/col/synonymDynamicField_1512/type/asc/pre/8/view
0218-02	NON-ESSENTIAL	Chromium trioxide	215-607-8	DOURECA - Produtos Plásticos, Lda.	DU	Portugal	Own use	40.02	Socio-economic route	Initial	9	approved		https://echa.europa.eu/sv/applications-for-authorisation-previous-consultations/-/substance-rev/58202/del/50/col/synonymDynamicField_1512/type/asc/pre/8/view
0219-01	COMPLEX	Chromium trioxide	215-607-8	Husqvarna AB	DU	Sweden	Own use	20	Socio-economic route	Initial	12	9
0220-01	NON-ESSENTIAL	Chromium trioxide	215-607-8	SRG Global Ibi, S.L.	DU	Spain	Own use	40	Socio-economic route	Initial	12	approved		https://echa.europa.eu/applications-for-authorisation-previous-consultations/-/substance-rev/58205/del/50/col/synonymDynamicField_1512/type/asc/pre/8/view
0220-02	NON-ESSENTIAL	Chromium trioxide	215-607-8	SRG Global Ibi, S.L.	DU	Spain	Own use	10	Socio-economic route	Initial	7	approved		https://echa.europa.eu/sv/applications-for-authorisation-previous-consultations/-/substance-rev/58211/del/50/col/synonymDynamicField_1512/type/asc/pre/8/view
0221-01	COMPLEX	Chromium trioxide	215-607-8	U. S. Steel Kosice, s.r.o.	DU	Slovakia	Own use	15	Socio-economic route	Initial	7	approved		https://echa.europa.eu/applications-for-authorisation-previous-consultations/-/substance-rev/58213/del/50/col/synonymDynamicField_1512/type/asc/pre/8/view
0221-02	COMPLEX	Sodium dichromate	234-190-3	U. S. Steel Kosice, s.r.o.	DU	Slovakia	Own use	15	Socio-economic route	Initial	7	approved
0222-01	NON-ESSENTIAL	Sodium dichromate	234-190-3	Gruppo Colle.S.r.l.	DU	Italy	Own use	5	Adequate control route	Review report	7	0	"Considering the information provided in the review report submitted by the authorisation holder and the comments received on the broad information on use, no review period is recommended for this use."RAC/SEAC opinion	https://echa.europa.eu/applications-for-authorisation-previous-consultations/-/substance-rev/58214/del/50/col/synonymDynamicField_1512/type/asc/pre/8/view
0223-01	COMPLEX	1,2-Dichloroethane (EDC)	203-458-1	Lanxess Deutschland GmbH	DU	Germany	Own use	87	Socio-economic route	Review report	7	approved	Tonnage: "This is the amount of EDC not recovered and used for the exposure assessment" SEA p. 51)	https://echa.europa.eu/applications-for-authorisation-previous-consultations/-/substance-rev/58203/del/50/col/synonymDynamicField_1512/type/asc/pre/8/view
0225-01	COMPLEX	MOCA (4,4'-methylenebis[2-chloroaniline])	202-918-9	Limburgse Urethane Castings NV	DU	Belgium	Own use	30.1	Socio-economic route	Initial	12	10	"The applicant ... is a downstream user of Suzhou and their use of MOCA is covered by the upstream application by REACHLaw. However, taking into account the uncertainties inherent with a broad upstream application, [LUC] decided to submit their own [AfA] with a limited scope related to two specific uses of MOCA (Use 1 and Use 2)." (RAC/SEAC opinion)	https://echa.europa.eu/applications-for-authorisation-previous-consultations/-/substance-rev/58208/del/50/col/synonymDynamicField_1512/type/asc/pre/8/view
0225-02	COMPLEX	MOCA (4,4'-methylenebis[2-chloroaniline])	202-918-9	Limburgse Urethane Castings NV	DU	Belgium	Own use	14.2	Socio-economic route	Initial	12	approved		https://echa.europa.eu/applications-for-authorisation-previous-consultations/-/substance-rev/58207/del/50/col/synonymDynamicField_1512/type/asc/pre/8/view
0226-01	ESSENTIAL	4-(1,1,3,3-tetramethylbutyl)phenol, ethoxylated	NA	LETI Pharma, S.L.U.	DU	Spain	Own use	800	Socio-economic route	Initial	10	approved		https://echa.europa.eu/sv/applications-for-authorisation-previous-consultations/-/substance-rev/58206/del/50/col/synonymDynamicField_1512/type/asc/pre/8/view
0227-01	ESSENTIAL	Trichloroethylene	201-167-4	ROQUETTE Frères	DU	France	Own use	8	Socio-economic route	Review report	12	approved		https://echa.europa.eu/sv/applications-for-authorisation-previous-consultations/-/substance-rev/60101/del/50/col/synonymDynamicField_1512/type/asc/pre/8/view
0228-01	ESSENTIAL	Chromium trioxide	215-607-8	Eaton S.R.L; Eaton Automotive Systems sp.zoo	DU	Italy	Own use	30	Socio-economic route	Initial	15	10		https://echa.europa.eu/sv/applications-for-authorisation-previous-consultations/-/substance-rev/60102/del/50/col/synonymDynamicField_1512/type/asc/pre/8/view
0229-01	ESSENTIAL	Chromium trioxide	215-607-8	Volta Energy Solutions Hungary Kft	DU	Hungary	Own use	100	Socio-economic route	Review report	12	approved		https://echa.europa.eu/sv/applications-for-authorisation-previous-consultations/-/substance-rev/60103/del/50/col/synonymDynamicField_1512/type/asc/pre/8/view
0231-01	COMPLEX	Chromium trioxide	215-607-8	Kesseboehmer Beschlagsysteme GmbH&Co.KG	DU	Germany	Own use	16	Socio-economic route	Initial	12	7		https://echa.europa.eu/sv/applications-for-authorisation-previous-consultations/-/substance-rev/62901/del/50/col/synonymDynamicField_1512/type/asc/pre/8/view
0232-01	ESSENTIAL	Dichromium tris(chromate)	246-356-2	Monroe Czechia s.r.o.	DU	Czech Republic	Own use	2	Socio-economic route	Initial	3.5	approved		https://echa.europa.eu/applications-for-authorisation-previous-consultations/-/substance-rev/62902/del/50/col/synonymDynamicField_1512/type/asc/pre/8/view
0233-01	COMPLEX	Chromium trioxide	215-607-8	Betz-Chrom GmbH	DU	Germany	Own use	30	Socio-economic route	Initial	14	12	Connected to CTAC AfA 0032-03	https://echa.europa.eu/sv/applications-for-authorisation-previous-consultations/-/substance-rev/62903/del/50/col/synonymDynamicField_1512/type/asc/pre/8/view
0234-01	Merged with 0234-02	Chromium trioxide	215-607-8	Merged with 0234-02	Merged with 0234-02	Merged with 0234-02	Merged with 0234-02	Merged with 0234-02	Merged with 0234-02	Merged with 0234-02	Merged with 0234-02	Merged with 0234-02
0234-02	COMPLEX	Chromium trioxide	215-607-8	Maschinenfabrik Kaspar Walter GmbH & Co KG	I	Germany	DU	220	Socio-economic route	Initial	12	approved	Both uses are covered by the granted CTAC authorisations until September 2024, but received authorisation until 2032 (12 years) with this AfA	https://echa.europa.eu/applications-for-authorisation-previous-consultations/-/substance-rev/62904/del/50/col/synonymDynamicField_1512/type/asc/pre/8/view
0235-01	COMPLEX	Chromic acid	231-801-5	Neoperl GmbH	DU	Germany	Own use	15	Socio-economic route	Initial	10	approved		https://echa.europa.eu/applications-for-authorisation-previous-consultations/-/substance-rev/62906/del/50/col/synonymDynamicField_1512/type/asc/pre/8/view
0236-01	ESSENTIAL	Sodium dichromate	234-190-3	Robur S.p.A	DU	Italy	Own use	0.35	Socio-economic route	Initial	12	approved		https://echa.europa.eu/applications-for-authorisation-previous-consultations/-/substance-rev/66207/del/50/col/synonymDynamicField_1512/type/asc/pre/8/view
0237-01	COMPLEX	Chromium trioxide	215-607-8	Carlo Nobili SPA Rubinetterie	DU	Italy	Own use	10	Socio-economic route	Initial	12	9	Connected to CTAC AfA 0032-03
0238-01	COMPLEX	Chromium trioxide	215-607-8	Hueck-Engraving GmbH & Co.KG	DU	Germany	Own use	15	Socio-economic route	Initial	17	12	SP not credible	https://echa.europa.eu/sv/applications-for-authorisation-previous-consultations/-/substance-rev/66203/del/50/col/synonymDynamicField_1512/type/asc/pre/8/view
0239-01	ESSENTIAL	4-(1,1,3,3-tetramethylbutyl)phenol, ethoxylated	NA	Prionics Lelystad B.V	DU	The Netherlands	Own use	0.0004	Socio-economic route	Initial	12	approved	AfA addresses two sustances: NPnEO and OPnEO	https://echa.europa.eu/sv/applications-for-authorisation-previous-consultations/-/substance-rev/66206/del/50/col/synonymDynamicField_1512/type/asc/pre/8/view
0244-01	NON-ESSENTIAL	Chromium trioxide	215-607-8	CROMAPLAST S.p.A.	DU	Italy	Own use	10	Socio-economic route	Initial	12	approved	SP not credible	https://echa.europa.eu/applications-for-authorisation-previous-consultations/-/substance-rev/67803/del/50/col/synonymDynamicField_1512/type/asc/pre/9/view
0244-02	NON-ESSENTIAL	Chromium trioxide	215-607-8	CROMAPLAST S.p.A.	DU	Italy	Own use	10	Socio-economic route	Initial	10	7		https://echa.europa.eu/applications-for-authorisation-previous-consultations/-/substance-rev/67804/del/50/col/synonymDynamicField_1512/type/asc/pre/9/view
0247-01	ESSENTIAL	4-(1,1,3,3-tetramethylbutyl)phenol, ethoxylated	NA	Boehringer Ingelheim RCV GmbH & Co KG	DU	Germany	Own use	1.5	Socio-economic route	Initial	15	12		https://echa.europa.eu/sv/applications-for-authorisation-previous-consultations/-/substance-rev/68703/del/50/col/synonymDynamicField_1512/type/asc/pre/9/view
0248-01	ESSENTIAL	4-Nonylphenol, branched and linear, ethoxylated	NA	FYSOL SAS	DU	France	Own use	0.003	Socio-economic route	Initial	4	approved		https://echa.europa.eu/sv/applications-for-authorisation-previous-consultations/-/substance-rev/68704/del/50/col/synonymDynamicField_1512/type/asc/pre/9/view
								SUM TOTAL	% SUM total
								9766.15	100
								SUM MIXED	% of total use volume
								7685.51	78.6955
								SUM NON-ESSENTIAL	% of total use volume
								948.59	9.71304
								SUM ESSENTIAL	% of total use volume
								1132.04	11.5915
								CONTROL SUM
								9766.15

## Sheet: Scope and end-use
Consultation Number	Categorisation	Name	Sector of end-use	Life cycle stage (LCS) in which the SVHC is used	Description of the end-use	Use name according to the applicant	Who uses the SVHC during processing?	Product types used by the end-users (industrial, professional or consumer)	Article types used by the end-users (industrial, professional or consumer)	Who uses the final end-product (formulation/article during service-life)?	Description of the final end-product (formulation/article during service-life), if needed	Environmental release category (ERC)	Notes/Discusion points
0004-02	Excluded - application withdrawn as of August 22nd 2023	Bis(2-ethylhexyl) phthalate (DEHP)	Manufacture of plastics products, including compounding and conversion (12)	End-use, service life	Substance reacts during process/is included into an article	Industrial use in polymer processing to produce PVC articles	Industrial site	Polymer preparations and compounds (32)	Plastic articles (13)	industrial users, professional users, consumers (service life)	PVC articles covered by this AfA are e.g. medical devices, packaging of medical products/active pharmaceutical substances, flooring; roofing; packaging material; tape and self-adhesive foils; luggage bags; rainwear, footwear; curtains and blinds; waterproof clothes (trousers and jacket or overall) and footwear (boots); sandals; balance balls for exercise; bath mats; tarpaulins; tents; garden hose…	Use at industrial site leading to inclusion into/onto article (5)
0032-03	COMPLEX	Chromium trioxide	Various, e.g. sanitary ware, automotive sectors, cosmetic sector, furniture, and more (0)		Substance reacts during process/is included into an article	Functional chrome plating with decorative character	Industrial site	Metal surface treatment products (14)	Metal articles, plastic articles	professional users, consumers (service life)	Automotive: exterior parts, such as: brand labels, rims, front skirts, rear view mirrors and radiator grills; interior parts such as gear lever knobs, trim strips, decorative frames. Sanitary: bathroom taps, shower heads, towel rails, soap dishes, mirror frames. Household appliances: shavers, parts of coffee machines. Furniture and homeware: chairs, kitchen furniture. Cosmetics: perfume caps, lip…	Use of reactive processing aid at industrial site (no inclusion into or onto article) (6b)	Unclear ERC: De facto elementary chromium is present in the final articles, however, chromium VI is not
0064-02	COMPLEX	Chromium trioxide	Various, e.g. sanitary ware, automotive sectors (0)		Substance reacts during process/is included into an article	Use[d] ... to modify the properties of surfaces made of metal or plastic, with or without current flow	Industrial site	Metal surface treatment products, Non-metal-surface treatment products (14, 15, 19)	Metal articles, plastic articles	professional users, consumers (service life)	Functional chrome plating is widely used in many industry sectors, including aerospace, automotive & general engineering, steel, metal precision parts and manufacture of printing equipment. Decorative chrome plating is widely used in applications including automotive, sanitary, household appliances, furniture and homeware, cosmetics, white goods, general engineering and others.	Use of intermediate to manufacture another substance (6a)	Unclear ERC
0064-03	Merged with 0064-02	Chromium trioxide	Merged with 0064-02		Merged with 0064-02	Merged with 0064-02	Merged with 0064-02	Merged with 0064-02	Merged with 0064-02	Merged with 0064-02		Merged with 0064-02
0064-04	Merged with 0064-02	Chromium trioxide	Merged with 0064-02		Merged with 0064-02	Merged with 0064-02	Merged with 0064-02	Merged with 0064-02	Merged with 0064-02	Merged with 0064-02		Merged with 0064-02
0071-01	NON-ESSENTIAL	Chromium trioxide	Automotive (0)		Substance reacts during process/is included into an article	Plating on Plastics for Automotive Applications (PoPAA)	Industrial use	Metal surface treatment products (14)	Plastic articles	Consumers (service life)	numerous interior and exterior applications in the automotive industry (see AoA p. 12)	Use of reactive processing aid at industrial site (no inclusion into or onto article) (6b)	Unclear PC: 14 - not metals, but plastics are plated
0092-01	NON-ESSENTIAL	Chromium trioxide	Automotive		Emitted into waste streams (processing aid)	Use ... in solid form and in aqueous solution of any composition to modify the properties of surfaces made of plastic	Industrial use	Metal surface treatment products, Non-metal-surface treatment products (14, 15, 19)	Plastic articles	Consumers (service life)	Car parts in general, but no description found in the application	Use of intermediate to manufacture another substance (6a)	Only one company, Kunststofftechnik Bernt GmbH is covered by this application. This AfA only covers the pre-treatment (etching) of the plastic articles, and not the deposition of chromium onto the articles. Thus, AC 14, as indicated, is unclear.
0094-01	COMPLEX	2,2'-dichloro-4,4'-methylenedianiline (MOCA)	Manufacture of plastics products, including compounding and conversion (12)		Substance reacts during process/is included into an article	Industrial use of MOCA as a curing agent/chain extender in cast polyurethane elastomer production	Industrial use	Polymer preparations and compounds (32)	Plastic articles (elastomers)	professional users, consumers (service life)	"The products produced are used in a wide array of industries for many different applications. These include, but are not limited to, industries such as mining, minerals extraction and processing, paper and printing industry, packaging industry, fibre glass and glass manufacturing, steel and aluminium industries, oil and gas industry, textile and plastic industry, the wood and timber industry; in…	Use as curing agent/chain extender in polyurethane moulding process (6d)	No free MOCA in the final product (< 0.1%) "Some companies (but not all) perform wipe and powdering tests to confirm low levels of unreacted MOCA in their products." RAC/SEAC
0095-03	COMPLEX	Chromium trioxide	Sanitary ware, automotive, other (0)		Substance reacts during process/is included into an article	Functional chrome plating with decorative character	Industrial use	Metal surface treatment products (14)	Metal, plastic or composite surface articles	professional users, consumers (service life)	Automotive: exterior parts, such as: brand labels, rims, front skirts, rear view mirrors and radiator grills; interior parts such as gear lever knobs, trim strips, decorative frames Sanitary: bathroom taps, shower heads, towel rails, soap dishes, mirror frames Household appliances: shavers, parts of coffee machines Furniture and homeware: chairs, kitchen furniture Cosmetics: perfume caps, lipstic…	Use of reactive processing aid at industrial site (no inclusion into or onto article) (6b) (for the etching part?)
0105-01	Merged with 0105-02	Sodium dichromate	Merged with 0105-02	Merged with 0105-01	Merged with 0105-02	Merged with 0105-02	Merged with 0105-01	Merged with 0105-02	Merged with 0105-02	Merged with 0105-01	Merged with 0105-02	Merged with 0105-02	Merged with 0105-01
0105-02	NON-ESSENTIAL	Sodium dichromate	Manufacture of textiles, leather, fur (5) (fashion industry)		Substance reacts during process/is included into an article	Repackaging/supply and use … as a mordant in the dyeing of wool as sliver and/or yarn with dark colours in industrial settings	Industrial use	Textile dyes, and impregnating products (34)	Textiles (wool)	Consumers	Textiles, mainly wool	Formulation into mixture (2), Use at industrial site leading to inclusion into/onto article (5)	The applicant supplies the SVHC to downstream users, who are textile manufacturers and dyers working in the textile industry sector in Biella area, Italy. "After finishing the dyeing process, any unreacted Cr(VI) is reduced to Cr(III) by adding sodium thiosulphate as a reducing agent to the dyeing vessel. According to the applicant, Cr(VI) does not end up in the final products in detectable amoun…
0130-01	COMPLEX	Chromium trioxide	Sanitary industry (0)		Substance reacts during process/is included into an article	Functional chrome plating with decorative character for sanitary applications	Industrial site	Metal surface treatment products (14)	Metal articles	professional users, consumers (service life)	Sanitary equipment e.g. washbasin and shower fittings as well as accessories for bathrooms and wellness areas made of the different metal substrates brass, copper and zinc die-cast	Use of reactive processing aid at industrial site (no inclusion into or onto article) (6b) (for the etching part?)
0131-01	COMPLEX	Chromium trioxide	Sanitary industry (0)		Substance reacts during process/is included into an article	Functional chrome plating with decorative character for sanitary applications	Industrial site	Metal surface treatment products (14)	Metal articles	professional users, consumers (service life)	Sanitary equipment (e.g. fittings for washbasins, showers, WCs and urinals as well as regulating angle valves made of the different metal substrates brass and copper) for bathrooms and kitchens in private households and public and corporate buildings, pools/spas (AoA p. 6 ff)	Use of reactive processing aid at industrial site (no inclusion into or onto article) (6b) (for the etching part?)
0132-01	COMPLEX	Chromium trioxide	Sanitary industry (0)		Substance reacts during process/is included into an article	Electroplating of different types of substrates using chromium trioxide to achieve functional surfaces with high durability and a bright or matt silvery appearance for sanitary applications	Industrial site	Metal surface treatment products (14), plastic	Metal articles, plastic articles	professional users, consumers (service life)	Sanitary equipment (e.g. sanitary fittings as well as accessories made of the metal substrates brass and zinc die-cast and plastic)	Use of reactive processing aid at industrial site (no inclusion into or onto article) (6b) (for the etching part?)
0133-01	COMPLEX	Chromium trioxide	Sanitary industry (0)		Substance reacts during process/is included into an article	Electroplating of different types of substrates using chromium trioxide to achieve functional surfaces with high durability and a bright or matt silvery appearance for sanitary applications	Industrial site	Metal surface treatment products (14), plastic	Metal articles, plastic articles	professional users, consumers (service life)	Sanitary equipment (e.g. sanitary fittings as well as accessories made of the metal substrate brass and plastic)	Use of reactive processing aid at industrial site (no inclusion into or onto article) (6b) (for the etching part?)
0136-01	ESSENTIAL	Sodium chromate	Steam and air conditioning supply (NACE code 35.30)	End-use, service life	Substance reacts during process/is included into an article	Used as an anticorrosion agent of the carbon steel in sealed circuit of gas absorption heat pumps (GAHPs) in the refrigerant solution	Industrial site	Corrosion inhibitor (Other)	Machinery, mechanical appliances, electrical/electronic articles (2)	professional users, consumers (service life)	Gas absorption heat pumps (GAHPs) are used as part of permanent heating systems in residential and other buildings	Use at industrial site leading to inclusion into/onto article, Widespread use of articles with low release (outdoor and indoor) (5, 10a, 11a)	Applicant indicates NACE code 35.30 as "Heat and cooling supply", other webpages say "Steam and air conditioning supply" - The company only started using the SVHC when the authorisation was granted - used concentration was lowered from 0.75% to 0.70%. Indicated PC matches description of technical function: Corrosion inhibitor
0140-01	ESSENTIAL	4-(1,1,3,3-tetramethylbutyl)phenol, ethoxylated	Health services, scientific research and development (20, 24)	functionalisation into SAC ERs.	Included into formulation	Industrial use of 4-tert-OPnEO for its detergent properties in the process of cell lysing for the production of in-vitro diagnostic reagents [screening test used in the early ruling out of Heparin-induced thrombocytopenia]	Industrial use	Laboratory chemicals (21) (reagents for IVD kits)	in-vitro diagnostic (IVD) kits	Professional users	IVD kits are mainly used by public/private laboratories for haemostasis analysis, e.g. hospital, university and research laboratories to exclude Heparin induced thrombocytopenia (Asserachrom® HPIA, Asserachrom® HPIA–IgG and Asserachrom® PF4 and STA®-Néoplastine® R15 assays). The SVHC is present in concentrations above 0.1% in the final article (impurities)	Formulation into mixture (2)
0140-02	Merged with 140-01	4-(1,1,3,3-tetramethylbutyl)phenol, ethoxylated	Merged with 140-01		Merged with 140-01	Merged with 140-01	Merged with 140-01	Merged with 140-01	Merged with 140-01	Merged with 140-01	4-tert-OPnEO is used in the commercial product, IGEPAL® CA-630, supplied by Sigma-Aldrich, to manufacture a key product range in Stago’s portfolio: STA® - Liatest® D-Di assays to exclude pulmonary embolism and deep vein thrombosis, which is used by analytical laboratories	Merged with 140-01	Merged with 140-01
0141-01	ESSENTIAL	4-(1,1,3,3-tetramethylbutyl)phenol, ethoxylated	Health services, scientific research and development (20, 24)		Included into formulation	Industrial use of 4-tert-OPnEO for its (wetting) detergent properties in the production of buffers, reagents and gel supports/electrophoresis gels allowing the dissolution, the dilution and the good spreading of substrates and reagents, necessary to optimize the functioning and the sensitivity of gel electrophoresis IVD tests/resulting in cell lysis and protein interaction rupture	Industrial use	Laboratory chemicals (21) (reagents for IVD kits)	in-vitro diagnostic (IVD) kits	Professional users	Electrophoresis IVD kits are used in laboratories and clinical hospitals to diagnose various pathologies including blood diseases, haemoglobin abnormalities, cancers or infectious diseases, Dyes and colouring bases allowing a good reading of separated proteins; Strip buffers ensuring contact and thus migration between the gel and electrodes; Fixing solutions immobilizing the proteins in the gel a…	Formulation into mixture/solid matrix (2,3)	A solution containing 4-tert-OPnEO in a concentration of 50 g/L is supplied by SEBIA to the subcontractor REXOR
0141-02	Merged with 0141-02	4-(1,1,3,3-tetramethylbutyl)phenol, ethoxylated	Merged with 0141-02		Merged with 0141-02	Merged with 0141-02	Merged with 0141-02	Merged with 0141-02	Merged with 0141-02	Merged with 0141-02	Production of HYDRAGEL® and equivalent INTERLAB assays (electrophoresis IVD kits) SEA/AoA p. 31	Merged with 0141-02	Merged with 0141-02
0141-03	Merged with 0141-02	4-(1,1,3,3-tetramethylbutyl)phenol, ethoxylated	Merged with 0141-02		Merged with 0141-02	Merged with 0141-02	Merged with 0141-02	Merged with 0141-02	Merged with 0141-02	Merged with 0141-02	Merged with 0141-02	Merged with 0141-02	Merged with 0141-02
0142-01	ESSENTIAL	4-Nonylphenol, branched and linear, ethoxylated	Health services, scientific research and development (20, 24)		Included into formulation	Industrial use of 4-NPnEO for its detergent properties in the production of buffers and reagents in view of ensuring the positioning of specific proteins necessary for the interpretation of gel electrophoresis in vitro diagnostic tests results based on the determination of isoenzymes	Industrial use	Laboratory chemicals (21)	in-vitro diagnostic (IVD) kits	Professional users	Gel electrophoresis IVD tests kits (HYDRAGEL® ISO-PAL product range), like gel buffers integrated in agarose gels, Substrate solutions for the solubilization of the substrate - for the identification and quantification of alkaline phosphatase (AP) isoenzymes in human serum. Market sector: Analytical laboratories, hospitals	Formulation into mixture (2)
0143-01	ESSENTIAL	4-(1,1,3,3-tetramethylbutyl)phenol, ethoxylated	Health services, scientific research and development (20, 24)		Included into formulation	Industrial use .. for its non-ionic detergent properties in the formulation of reagents for molecular clinical and industrial in vitro preparative and testing applications/to control the level of non-specific reactions in the formulation of in vitro reagents for clinical and industrial in vitro testing immunoassays/to extract biological material	Industrial use	Laboratory chemicals (21)	in-vitro diagnostic (IVD) kits	Professional users	Variety of IVD diagnostic kits for a broad range of diseases (see AoAs' list of test portfolio)	Formulation into mixture, Widespread use of reactive processing aid (no inclusion into or onto article, indoor) (2, 8b)
0143-02	Merged with 0143-01	4-(1,1,3,3-tetramethylbutyl)phenol, ethoxylated	Merged with 0143-01	Merged with 0143-01	Merged with 0143-01	Merged with 0143-01	Merged with 0143-01	Merged with 0143-01	Merged with 0143-01	Merged with 0143-01	Merged with 0143-01	Merged with 0143-01
0143-03	Merged with 0143-01	4-(1,1,3,3-tetramethylbutyl)phenol, ethoxylated	Merged with 0143-01	Merged with 0143-01	Merged with 0143-01	Merged with 0143-01	Merged with 0143-01	Merged with 0143-01	Merged with 0143-01	Merged with 0143-01	Merged with 0143-01	Merged with 0143-01	This use is strongly interrelated with Use 2
0155-01	ESSENTIAL	4-(1,1,3,3-tetramethylbutyl)phenol, ethoxylated	Health services (20)		Emitted into waste streams (processing aid)	Use ... as detergent for virus inactivation in the manufacturing process of the human plasma-derived medicinal products Plasmagrade/Plasmasafe, Resusix, amd Plasminogen (pre-commercialization name) and any subsequent commercialization brand	Industrial use	Processing aid (20), detergent for virous inactivation	Medicinal product	Professional users	Human plasma-derived medicinal products: The medicinal products are used in different medical fields and by different healthcare professionals including transfusionists, transplantologists, emergency doctors, surgeons, haematologists, intensive care doctors, etc. The major therapeutic areas include transfusion medicine, liver/kidney transplantation, emergence rooms, intensive care and surgery. OP…	Use of non-reactive processing aid at industrial site (no inclusion into or onto article) (4)	Medicinal product is defined as "A substance or combination of substances that is intended to treat, prevent or diagnose a disease, or to restore, correct or modify physiological functions by exerting a pharmacological, immunological or metabolic action." https://www.ema.europa.eu/en/glossary/medicinal-product, see also https://health.ec.europa.eu/medicinal-products/legal-framework-governing-medi…
0156-01	ESSENTIAL	4-(1,1,3,3-tetramethylbutyl)phenol, ethoxylated	Manufacture of fine chemicals, Health services (9, 20)		Emitted into waste streams (processing aid)	Use of Octoxynol-9 for virus splitting and inactivation step in the manufacturing of influenza vaccines	Industrial use	Detergent (0)	Vaccine	Professional users	Seasonal influenza vaccines for public health protection	Use of non-reactive processing aid at industrial site (no inclusion into or onto article) (4)
0157-01	ESSENTIAL	4-(1,1,3,3-tetramethylbutyl)phenol, ethoxylated	Pharmaceutical industry (0)		Emitted into waste streams (processing aid)	Use… as a detergent in the purification process of G-CSF (Granulocyte Colony Stimulating Factor) inclusion bodies	Industrial use	Detergent (0)	Pharmaceutical	Professional users	Detergent in a washing buffer during the purification process of G-CSF (Filgrastim) produced by recombinant E.coli bacteria in the form of dense, solid intracellular protein aggregates. G-CSF is the precursor of PEG-Filgrastim, a biosimilar drug used to prevent the occurrence or reduce the duration of febrile neutropenia in cancer patients receiving immunosuppressive chemotherapy	Use of non-reactive processing aid at industrial site (no inclusion into or onto article) (4)
0158-01	ESSENTIAL	4-(1,1,3,3-tetramethylbutyl)phenol, ethoxylated	Manufacture of fine chemicals (9)		Emitted into waste streams (processing aid)	Industrial use ... as a surfactant in the purification of the biopharmaceutical drug Orencia, used for the treatment of Rheumatoid Arthritis, Juvenile Idiopathic Arthritis and Adult Psoriatic Arthritis	Industrial use	Laboratory chemicals, Pharmaceuticals (21, 29)	Pharmaceutical	Professional users	Biopharmaceutical drug abatacept to treat Rheumatoid Arthritis, Juvenile Idiopathic Arthritis and Adult Psoriatic Arthritis	Use of non-reactive processing aid at industrial site (no inclusion into or onto article) (4)
0159-01	ESSENTIAL	4-(1,1,3,3-tetramethylbutyl)phenol, ethoxylated	Health services (20)		Emitted into waste streams (processing aid)	Use... as emulsifier in the siliconisation of glass containers used as primary packaging for one specific medicinal product (NeoRecormon®) of one pharmaceutical company	Industrial use	Surfactant (0)	Medical device	Professional users	Pre-filled syringes (PFS) that are siliconised with an emulsion that contains OPnEO	Use of non-reactive processing aid at industrial site (no inclusion into or onto article) (4)
0160-01	ESSENTIAL	4-(1,1,3,3-tetramethylbutyl)phenol, ethoxylated	Health services (20)		Emitted into waste streams (processing aid)	Use ... as emulsifier in the siliconisation of glass containers used as primary packaging for medicinal products (NeoRecormon® and MIRCERA®).	Industrial use	Surfactant (0)	Medical device	Professional users	Pre-filled syringes (PFS) that are siliconised with an emulsion that contains OPnEO	Use of non-reactive processing aid at industrial site (no inclusion into or onto article) (4)
0161-01	ESSENTIAL	4-(1,1,3,3-tetramethylbutyl)phenol, ethoxylated	Health services (20)		Emitted into waste streams (processing aid)	Use ... as emulsifier in the siliconisation of glass containers used as primary packaging for two specific medicinal products (NutropinAq® and Lucentis®) of one pharmaceutical company.	Industrial use	Surfactant (0)	Medical device	Professional users	Pre-filled syringes (PFS) that are siliconised with an emulsion that contains OPnEO	Use of non-reactive processing aid at industrial site (no inclusion into or onto article) (4)
0162-01	ESSENTIAL	4-(1,1,3,3-tetramethylbutyl)phenol, ethoxylated	Production of active pharmaceutical ingredients (API) (0)		Emitted into waste streams (processing aid)	Use ... as a solvent/detergent agent for virus inactivation in the manufacture of pharmaceutical products used in the treatment of rare bleeding disorders	Industrial use	Detergent (0)	Pharmaceutical	Professional users	Production of two active pharmaceutical ingredients (API): recombinant activated factor VII (rFVIIa) and recombinant factor IX (rFIX). The medicinal products containing these factors are used in the treatment of rare and sometimes life-threatening bleeding disorders associated with insufficient levels of coagulation proteins in the blood.	Use of non-reactive processing aid at industrial site (no inclusion into or onto article) (4)
0172-01	ESSENTIAL	4-Nonylphenol, branched and linear, ethoxylated	Manufacture of fine chemicals (9)		Emitted into waste streams (processing aid)	Industrial use of emulsifiers containing NPnEO for the manufacture of chromatography resins used by the biopharmaceutical industry, food & beverage sector and academia	Industrial use	Processing aid (20)	(Pre-)Chromatography resins	Professional users	Emulsifiers used in the manufacturing of intermediate resins for the further production of more than 120 chromatography resins. The chromatography resins produced by the applicant are used in biopharmaceutical applications for the manufacture and purification of active pharmaceutical ingredients (APIs) and for research and development activities, in analytical applications for the characterizatio…	Use of non-reactive processing aid at industrial site (no inclusion into or onto article) (4)
0173-01	Application void	4-(1,1,3,3-tetramethylbutyl)phenol, ethoxylated			Application void	Application void	Application void	Application void	Application void	Application void	Application void	Application void
0174-01	ESSENTIAL	4-(1,1,3,3-tetramethylbutyl)phenol, ethoxylated	Manufacture of fine chemicals, Health Services (9, 20)		Emitted into waste streams (processing aid)	The use … as a surfactant in the manufacture of one biopharmaceutical protein, a biosimilar product, used to prevent infection and neutropenic fevers	Industrial use	Pharmaceuticals (29)	Pharmaceutical	Professional users	OPnEO is used to remove residual E. coli host cell proteins and host cell DNA in the manufacture of one biopharmaceutical protein, which is used for the manufacture of one biosimilar drug product used to prevent infection and neutropenic fevers for patients undergoing cancer chemotherapy	Use of non-reactive processing aid at industrial site (no inclusion into or onto article) (4)
0176-01	ESSENTIAL	4-(1,1,3,3-tetramethylbutyl)phenol, ethoxylated	Manufacture of fine chemicals (9)		Emitted into waste streams (processing aid)	Use as virus inactivation into the manufacture process of plasma-derived immunoglobulins	Industrial use	Laboratory chemicals (21), Pharmaceuticals (29)	Pharmaceutical	Professional users	Viral inactivation for manufacture two plasma-derived medicinal products (ClairYg® and IqYmune®) which are are immunoglobulin medicines used to treat adult and pediatric patients with serious, and sometimes fatal, rare immune system disorders. Immunoglobulin medicines are on the WHO list of essential medicines	Use of non-reactive processing aid at industrial site (no inclusion into or onto article) (4)
0177-01	ESSENTIAL	4-(1,1,3,3-tetramethylbutyl)phenol, ethoxylated	Health services, scientific research and development (20, 24)		Emitted into waste streams (processing aid)	Use … in a washing buffer applied during a purification step in the manufacture of the monoclonal antibody Dinutuximab beta (Quarziba)	Industrial use	Detergent (0)	Pharmaceutical	Professional users	Qarziba is designated as Orphan Drug by the EMA (European Medicines Agency), and is currently the only monoclonal antibody available on the market for the treatment of children with high-risk neuroblastoma (a very rare disease). OPneO is used in a washing buffer during chromatographic purification of the drug	Use of non-reactive processing aid at industrial site (no inclusion into or onto article) (4)
0178-01	ESSENTIAL	4-(1,1,3,3-tetramethylbutyl)phenol, ethoxylated	Health services (20)		Emitted into waste streams (processing aid)	Use … as a detergent for virus inactivation via S/D (Solvent/Detergent) treatment in recombinant and plasma-derived medicinal products	Industrial use	Detergent (0)	Medicinal products	Professional users	Human plasma-derived medicinal products, see also AfA 0155-01	Use of non-reactive processing aid at industrial site (no inclusion into or onto article) (4)
0179-01	ESSENTIAL	4-(1,1,3,3-tetramethylbutyl)phenol, ethoxylated	Health services, scientific research and development (20, 24)		Included into formulation	Industrial use ... for its non-ionic detergent properties, consisting in the filling of 4-tert-OPnEO-containing solutions into specific single-use ampoules to be included in clinical and industrial in vitro testing applications as part of the BioFire and BioFire Next Gen FA products	Industrial use	Laboratory chemicals (21)	in-vitro diagnostic (IVD) kits	Professional users	Detergent in the production of ampoules containing the BioFire lysis buffer solution involved in the preparation of nucleic acids by extraction from cellular materials. Nucleic acids preparation is required for efficient amplification and thus their detection and identification in the context of in vitro diagnostic tests	Formulation into mixture (2)
0180-01	ESSENTIAL	4-(1,1,3,3-tetramethylbutyl)phenol, ethoxylated	Pharmaceutical industry, scientific R&D (24)		Included into formulation	Industrial use of ... OPnEO for its non-ionic detergent properties in view of controlling reactions and chromatography support saturation required in the production of highly specific and sensitive in vitro immunoassays dedicated to the diagnosis of viral (HIV, HCV, Dengue) and parasitic infections	Industrial use	Laboratory chemicals (21) (reagents for IVD kits)	in-vitro diagnostic (IVD) kits	Professional users	in vitro immunoassays dedicated to the diagnosis of viral (HIV, heptitis, Dengue) and parasitic infections (Leishmaniosis, Malaria)	Formulation into mixture (2)
0180-02	ESSENTIAL	4-Nonylphenol, branched and linear, ethoxylated	Pharmaceutical industry, scientific R&D (24)		Included into formulation	Industrial use of ... 4-NPnEO for its non-ionic detergent properties in view of controlling reactions and chromatography support saturation required in the production of highly specific and sensitive in vitro immunoassays dedicated to the diagnosis of viral (HIV, HCV, Dengue) and parasitic infections	Industrial use	Laboratory chemicals (21)	in-vitro diagnostic (IVD) kits	Professional users	in vitro immunoassays dedicated to the diagnosis of viral (HIV, heptitis, Dengue) and parasitic infections (Leishmaniosis, Malaria)	Formulation into mixture (2)
0180-03	Merged with 0180-01	4-(1,1,3,3-tetramethylbutyl)phenol, ethoxylated	Merged with 0180-01	Merged with 0180-01	Merged with 0180-01	Used as a detergent in the formulation of IVD kits solutions employed in the context of microbiological and immunological assays for, respectively, the detection of Escherichia coli contamination in bathing waters and the diagnosis of infectious and bacterial diseases in blood samples of patients potentially infected	Merged with 0180-01	Merged with 0180-01	Merged with 0180-01	Merged with 0180-01	Immunological ELISA tests supported on microplates or magnetic particles - Major applications: contamination of bathing waters / diagnosis, confirmation and follow-up of viral pathologies - Ranges concerned, corresponding pathologies diagnosed and supports: a. MUG/EC range (E. coli in bathing waters) - Microplate b. Monolisa™ range (Hepatitis B and C) - Microplate c. Genscreen™ range (HIV) - Micr…	Merged with 0180-01
0180-04	Merged with 0180-01	4-(1,1,3,3-tetramethylbutyl)phenol, ethoxylated	Merged with 0180-01	Merged with 0180-01	Merged with 0180-01	Used for extraction, viral inactivation and purification of biological material further formulated and /or coated on articles intended for IVD applications	Merged with 0180-01	Merged with 0180-01	Merged with 0180-01	Merged with 0180-01	see above	Merged with 0180-01
0180-05	Merged with 0180-01	4-(1,1,3,3-tetramethylbutyl)phenol, ethoxylated	Merged with 0180-01	Merged with 0180-01	Merged with 0180-01	Use of raw material containing 4-tert-OPnEO for protein stabilization for veterinary in vitro diagnostic application	Merged with 0180-01	Merged with 0180-01	Merged with 0180-01	Merged with 0180-01	IVD kits dedicated to the detection of Transmissible Spongiform Encephalopathies (TSEs) in animal samples obtained from Central Nervous System or peripheral tissues. ... immunological process dedicated to the confirmation (or not) of the presence of abnormal prions in the sample, AfA website	Merged with 0180-01
0183-01	ESSENTIAL	4-(1,1,3,3-tetramethylbutyl)phenol, ethoxylated	Health services, scientific research and development (20, 24)		Included into formulation	Industrial use of 4-tert-OPnEO for its amphiphilic, surfactant and non-haemolytic properties, to create controlled hydrophilic spots on porous hydrophobic membranes (solid form) for IVD kits for blood testing via antigen/antibody reaction	Industrial use	Laboratory chemicals (21)	in-vitro diagnostic (IVD) kits	Professional users	IVD products lines: ABTest Card®, ABD PAD® and M-TRAP® cartridges for the ONYX® system, which are blood test IVDs used by professionals in hospital, blood banks or laboratories: blood group serology, blood transfusion,	Use at industrial site leading to inclusion into/onto article (5)
0184-01	ESSENTIAL	4-(1,1,3,3-tetramethylbutyl)phenol, ethoxylated	Manufacture of basic pharmaceutical products and pharmaceutical preparations (NACE C21)		Included into formulation/an article	Industrial formulation (dilution) of a silicone solution containing OPnEO and its subsequent use as a lubricant in the manufacture of medicinal product delivery devices	Industrial use	Pharmaceuticals (29)	Medical device	Professional users	Both applicants use DC365 in the siliconisation of glass cartridges and glass beads in the manufacture of nine medicinal products used for the treatment of Type 1 and 2 diabetes (insulin) and osteoporosis	Use of non-reactive processing aid at industrial site (no inclusion into or onto article) (4)
0185-01	ESSENTIAL	4-(1,1,3,3-tetramethylbutyl)phenol, ethoxylated	Agriculture, forestry, fishery/Health services, scientific research and development (1, 20, 24)		Included into formulation	Use ... as detergent in the technical manufacturing of veterinary IVD ELISA Plate tests (plate coating) to prevent the non-specific binding of unwanted macromolecules and as an ingredient in the test reagent solutions for detection of infectious diseases in livestock and poultry	Industrial use	Laboratory chemicals (21)	in-vitro diagnostic (IVD) kits	Professional users	In vitro diagnostic veterinary products: Explanation of differen uses see RAC/SEAC opinion for use 1 p. 15. Typically used by large veterinary laboratories to detect a wide variety of predefined infectious diseases in cattle, sheep and goats/detection of infectious diseases in livestock and poultry. The samples to be tested are typically serum or milk samples, RAC/SEAC p. 18, 60 IVD veterinary pr…	Formulation into mixture, use of non-reactive processing aid at industrial site (no inclusion into or onto article), Widespread use of non-reactive processing aid (no inclusion into or onto article, indoor) (2, 4, 8a)
0185-02	Merged with 0185-01	4-(1,1,3,3-tetramethylbutyl)phenol, ethoxylated	Merged with 0185-01	Merged with 0185-01	Merged with 0185-01	Merged with 0185-01	Merged with 0185-01	Merged with 0185-01	Merged with 0185-01	Merged with 0185-01	In vitro diagnostic veterinary products, formulation only	Merged with 0185-01
0185-03	Merged with 0185-01	4-(1,1,3,3-tetramethylbutyl)phenol, ethoxylated	Merged with 0185-01	Merged with 0185-01	Merged with 0185-01	Merged with 0185-01	Merged with 0185-01	Merged with 0185-01	Merged with 0185-01	Merged with 0185-01	In vitro diagnostic veterinary products	Merged with 0185-01
0185-04	ESSENTIAL	4-Nonylphenol, branched and linear, ethoxylated	Agriculture, forestry, fishery/Health services, scientific research and development (1, 20, 24)		Included into formulation	Use … in IVD veterinary products (SNAP tests and ELISA Plate tests) as an ingredient in the wash solutions, sample diluents, control solutions, conjugate solutions, SNAP wash solutions, tissue soaking buffers and detection solutions	Industrial use	Laboratory chemicals (21)	in-vitro diagnostic (IVD) kits	Professional users	In vitro diagnostic veterinary products: Screen for and detect various antigens, antibodies or proteins that are markers for disease or pregnancy in livestock and pets. Large veterinary laboratories, veterinary clinics, veterinarians and farmers use the products. All products are approved by the relevant regulatory bodies for use as IVD products in the markets they are supplied to.	Formulation into mixture (2)
0186-01	Merged with 0186-03	4-(1,1,3,3-tetramethylbutyl)phenol, ethoxylated	Merged with 0186-03		Merged with 0186-03	Merged with 0186-03	Merged with 0186-03	Merged with 0186-03	Merged with 0186-03	Merged with 0186-03	"..clinical chemistry, immunology, and hematology IVDs for hospitals, and clinical laboratories, as well as research use only (RUO) devices, which, in turn, are used in various applications such as hematology, genomics, clinical chemistry, immunology, and particle characterization, among others. Genomic products and flow cytometry applications are used mostly for research and quality control purp…	Formulation into mixture, use of non-reactive processing aid at industrial site (no inclusion into or onto article), Widespread use of non-reactive processing aid (no inclusion into or onto article, indoor) (2, 4, 8a)
0186-02	Merged with 0186-05	4-Nonylphenol, branched and linear, ethoxylated	Merged with 0186-05	Merged with 0186-01	Merged with 0186-05	Merged with 0186-05	Merged with 0186-05	Merged with 0186-05	Merged with 0186-05	Merged with 0186-05	Merged with 0186-05	Merged with 0186-05
0186-03	ESSENTIAL	4-(1,1,3,3-tetramethylbutyl)phenol, ethoxylated	Health services (20)	Merged with 0186-01	Included into formulation	Industrial use se of OPnEO as a washing buffer used in the coating of in vitro diagnostic immunoassay particles	Industrial use	Laboratory chemicals (21) (reagents for IVD kits)	in-vitro diagnostic (IVD) kits	Professional users	Broad range of medical device IVD kits listed in table 5 on p. 20 in the AoA/SEA provided by the applicant	Use of non-reactive processing aid at industrial site (no inclusion into or onto article) (4)
0186-04	ESSENTIAL	4-(1,1,3,3-tetramethylbutyl)phenol, ethoxylated	Health services (20)	Merged with 0186-01	Included into formulation	DU of OPnEO-containing clinical laboratory products...for use in dedicated clinical chemistry, immunology, hematology and flow cytometry laboratory instruments and assays	Industrial use	Laboratory chemicals (21) (reagents for IVD kits)	in-vitro diagnostic (IVD) kits	Professional users	The majority of the impacted product groups comprise clinical chemistry, immunology, and haematology IVDs for hospitals, and clinical laboratories, as well as research use only (RUO) devices, which, in turn, are used in various applications such as haematology, genomics, clinical chemistry, immunology, and particle characterization, among others. Genomic products and Flow cytometry applications a…	Widespread use of non-reactive processing aid (no inclusion into or onto article, indoor) (8a)
0186-05	ESSENTIAL	4-Nonylphenol, branched and linear, ethoxylated	Health services (20)	Merged with 0186-01	Included into formulation	DU of NPnEO-containing clinical laboratory products...for use in dedicated clinical chemistry, immunology, hematology and flow cytometry laboratory instruments and assays	Industrial use	Laboratory chemicals (21) (reagents for IVD kits)	in-vitro diagnostic (IVD) kits	Professional users	Same as 0186-04	Widespread use of non-reactive processing aid (no inclusion into or onto article, indoor) (8a)
0186-06	Merged with 0186-04	4-(1,1,3,3-tetramethylbutyl)phenol, ethoxylated	Merged with 0186-01	Merged with 0186-01	Merged with 0186-04	DU of OPnEO-containing laboratory products … for use in flow cytometry, genomics and particle characterization laboratory instruments and assays for quality control and research and development	Merged with 0186-04	Merged with 0186-04	Merged with 0186-04	Merged with 0186-04		Merged with 0186-01
0186-07	Merged with 0186-05	4-Nonylphenol, branched and linear, ethoxylated	Merged with 0186-05	Merged with 0186-01	Merged with 0186-05	DU of NPnEO-containing laboratory products designed for use in flow cytometry, genomics and particle characterization laboratory instruments and assays for quality control and research and development	Merged with 0186-05	Merged with 0186-05	Merged with 0186-05	Merged with 0186-05	Merged with 0186-05	Merged with 0186-05
0186-08	Excluded - Product Discontinuance	4-(1,1,3,3-tetramethylbutyl)phenol, ethoxylated	Excluded - Product Discontinuance	Merged with 0186-01	Excluded - Product Discontinuance	Phase out of OPnEO-containing laboratory products from the market due to obsolescence or next generation formulations	Excluded - Product Discontinuance	Excluded - Product Discontinuance	Excluded - Product Discontinuance	Excluded - Product Discontinuance	Excluded - Product Discontinuance	Excluded - Product Discontinuance	Excluded - Product Discontinuance
0188-01	ESSENTIAL	4-(1,1,3,3-tetramethylbutyl)phenol, ethoxylated	Health services, scientific research and development (20, 24)		Included into formulation	Formulation of and use in the assay buffer for the GSP® Neonatal GALT kit used for the semi-quantitative determination of galactose-1-phosphate uridyl transferase (GALT) activity	Industrial use	Laboratory chemicals (21)	in-vitro diagnostic (IVD) kits	Professional users	OPnEO (Triton X-100) as key component the assay buffer of the GSP®Neonatal GALT kit which is an in vitro diagnostic (IVD) assay for screening galactosemia in newborns	Formulation into mixture, Widespread use of non-reactive processing aid (no inclusion into or onto article, indoor) (2, 8a)	"The use covers the use by the applicant’s downstream users (hospital laboratories and clinics) of Triton X-100 in the assay buffer of the GSP®Neonatal GALT kit. The GSP Neonatal GALT kit is an in vitro diagnostic (IVD) assay for screening galactosemia in newborns." AfA use 2 website
0188-02	Merged with 0188-01	4-(1,1,3,3-tetramethylbutyl)phenol, ethoxylated	Merged with 0188-01	Merged with 0188-01	Merged with 0188-01	Merged with 0188-01	Merged with 0188-01	Merged with 0188-01	Merged with 0188-01	Merged with 0188-01	Merged with 0188-01	Merged with 0188-01
0189-01	ESSENTIAL	4-(1,1,3,3-tetramethylbutyl)phenol, ethoxylated	Health services (20)		Emitted into waste streams (processing aid)	Use ... for virus inactivation via solvent/detergent treatment in the manufacture of recombinant medicinal active pharmaceutical ingredients (APIs) from mammalian cell cultures	Industrial use	Detergent (0)	Pharmaceutical	Professional users	OPnEO used in the manufacture of active pharmaceutical ingredients for recombinant medicinal products for treatment of life-threatening and altering diseases in the areas of oncology and cardiovascular, autoimmune and metabolic diseases, etc.	Use of non-reactive processing aid at industrial site (no inclusion into or onto article) (4)
0190-01	ESSENTIAL	4-(1,1,3,3-tetramethylbutyl)phenol, ethoxylated	Manufacture of a pharmaceutical (0)		Emitted into waste streams (processing aid)	The use … as a nonionic surfactant for bacteria cells disruption and washing of inclusion bodies in Biological Drug Substance manufacturing process	Industrial use	Suspension of bacterial cells (0)	Pharmaceutical	Professional users	Three biological drug substances used for the production of four medicinal products containing recombinant human granulocites colonies stimulating factor, G-CSF) as active substance for treatment of cancer/HIV patients	Use at industrial site leading to inclusion into/onto article (5), Use of functional fluid at industrial site (7)	Unclear article category: The applicant indicated AC: 20 which is not listed in ECHA's use descriptor system
0192-01	ESSENTIAL	4-(1,1,3,3-tetramethylbutyl)phenol, ethoxylated	Manufacture of fine chemicals (9)		Included into formulation/an article	The use … as a surfactant within a lubricant used in the manufacture of pharmaceutical drug products	Industrial use	Pharmaceuticals (29)	Medical device	Professional users	The lubricant, (DC 365 - contains OPnEO), is sprayed on the inside of a cartridge and the cartridge is passed through a contained oven / depyrogenation tunnel, operated at a temperature meeting the manufacturer’s criteria (≥ 250 °C in the presence of oxygen) to allow for decomposition of OPnEO. This baked silicone allows for smooth movement of the cartridge barrel and thus support the smooth deli…	Use at industrial site leading to inclusion into/onto article (5)
0193-01	ESSENTIAL	4-(1,1,3,3-tetramethylbutyl)phenol, ethoxylated	Health services, scientific research and development (20, 24)		Emitted into waste streams (processing aid)	Use ... for its non-ionic detergent properties for the cell membrane lysis/viral clearance during the development and manufacturing of viral vectors in medicinal products dedicated to human use (Investigational and Authorized Advanced Therapy Medicinal Product)	Industrial use	Laboratory chemicals (21)	Medicinal product	Professional users	viral vector medicinal product for human use in gene therapy to treat genetic diseases	Use of non-reactive processing aid at industrial site (no inclusion into or onto article) (4)
0196-01	COMPLEX	4-(1,1,3,3-tetramethylbutyl)phenol, ethoxylated	Health services (20)		Emitted into waste streams (processing aid)	Use ... as emulsifier in the siliconisation of glass containers (syringes and cartridges) used as primary packaging material for 44 medicinal products of several pharmaceutical companies... These products cover several therapeutic areas, and approx. 40 % of them are listed on the WHO Model List of Essential Medicines (EML)	Industrial use	Surfactant (0)	Medical device	Professional users	As AfAs 0159-01, 0160-01, 0161-0 and 0184-01	Use of non-reactive processing aid at industrial site (no inclusion into or onto article) (4)
0197-01	ESSENTIAL	4-(1,1,3,3-tetramethylbutyl)phenol, ethoxylated	Manufacture of life science materials (0)		Included into formulation	Industrial use... as a surface-active ingredient for the production of two types of mixed cellulose ester membranes (lateral flow and microfiltration membranes).	Industrial use	Laboratory chemical	in-vitro diagnostic (IVD) kits ("Laboratory use and consumer health products (test kits)")	Professional users, consumers	Lateral flow membranes are used as a component of test strips in diagnostic kits, "utilized for filtration purposes in different fields of life science (air monitoring, blood and plasma filtration, contaminant analysis and microbiological testing among others)" AfA use 1 website. "Professional uses, which make up the majority of applications, take place in highly regulated environments (industria…	Use at industrial site leading to inclusion into/onto article (5), Widespread use of articles with low release (indoors) (11a)
0197-02	Merged with 0197-01	4-(1,1,3,3-tetramethylbutyl)phenol, ethoxylated	Merged with 0197-01	Merged with 0197-01	Merged with 0197-01	Merged with 0197-01	Merged with 0197-01	Merged with 0197-01	Merged with 0197-01	Merged with 0197-01	Merged with 0197-01	Merged with 0197-01
0198-01	ESSENTIAL	4-(1,1,3,3-tetramethylbutyl)phenol, ethoxylated	Manufacture of fine chemicals (9)		Included into formulation/an article	The use … as a surfactant in the manufacture of biopharmaceuticals - Viral Inactivation and associated processes/Post-Production Cleaning	Industrial use	Pharmaceuticals (29)	Medical device	Professional users	Cleaning filters: The substance is used for filter cleaning in viral inactivation process (Use 1). "The filters,however, are used in the production of biopharmaceuticals for the treatment of rare diseases (e.g. blood clotting disorders), in the treatment of immunodeficiency disorders (e.g. arthritis and severe plaques psoriasis) and for R&D and biosimilars pipeline products (e.g. for the treatmen…	Use of non-reactive processing aid at industrial site (no inclusion into or onto article) (4)
0198-02	Merged with 0198-01	4-(1,1,3,3-tetramethylbutyl)phenol, ethoxylated	Merged with 0198-01	Merged with 0198-01	Merged with 0198-01	Merged with 0198-01	Merged with 0198-01	Merged with 0198-01	Merged with 0198-01	Merged with 0198-01	Merged with 0198-01	Merged with 0198-01
0199-01	ESSENTIAL	4-(1,1,3,3-tetramethylbutyl)phenol, ethoxylated	Health services (20)		Included into formulation	Use in formulation of components for IVD kits	Industrial use	Laboratory chemicals (21)	in-vitro diagnostic (IVD) kits	Professional users	Formulation of components for IVD reagents which belong to multi-part IVD assays that Sanquin Reagents BV supplies to a partner company	Formulation into mixture (2)
0200-01	COMPLEX	4-(1,1,3,3-tetramethylbutyl)phenol, ethoxylated	Health services (20)		Included into formulation	Formulation, filling and (downstream) use of buffer solutions containing OPnEO for the manufacturing of and use in IVD and Life Sciences kits of the product groups sample preparation, PCR and sequencing	Industrial use	Detergent (0)	in-vitro diagnostic (IVD) kits	Professional users	QIAGEN is industrial user of OPnEO (formulates buffers) and manufactures in-vitro Diagnostic (IVD) and Life Sciences (LS) kits. These IVD and LS kits are used worldwide by hospitals, laboratories for clinical diagnosis and monitoring diseases, as well as in universities and research facilities, The OPnEO-containing formulations are used as components of the final IVD and LS kits which are used in…	Formulation into mixture, use of non-reactive processing aid at industrial site (no inclusion into or onto article), Widespread use of non-reactive processing aid (no inclusion into or onto article, indoor) (2, 4, 8a)
0200-02	ESSENTIAL	4-Nonylphenol, branched and linear, ethoxylated	Health services, scientific research and development (20, 24)		Included into formulation	Formulation, filling and (downstream) use of buffer solutions containing NPnEO for the manufacturing of and use in IVD and Life Sciences kits of the product groups sample preparation, PCR and sequencing	Industrial use	Detergent (0)	in-vitro diagnostic (IVD) kits	Professional users	See above	Formulation into mixture, use of non-reactive processing aid at industrial site (no inclusion into or onto article), Widespread use of non-reactive processing aid (no inclusion into or onto article, indoor) (2, 4, 8a)
0200-03	Merged with 0200-01	4-(1,1,3,3-tetramethylbutyl)phenol, ethoxylated	Merged with 0200-01		Merged with 0200-01	Merged with 0200-01	Merged with 0200-01	Merged with 0200-01	Merged with 0200-01	Merged with 0200-01	Merged with 0200-01	Merged with 0200-01
0200-04	Merged with 0200-02	4-Nonylphenol, branched and linear, ethoxylated	Merged with 0200-02	Merged with 0200-02	Merged with 0200-02	Merged with 0200-02	Merged with 0200-02	Merged with 0200-02	Merged with 0200-02	Merged with 0200-02	Merged with 0200-02	Merged with 0200-02
0200-05	Merged with 0200-01	4-(1,1,3,3-tetramethylbutyl)phenol, ethoxylated	Merged with 0200-01		Merged with 0200-01	Merged with 0200-01	Merged with 0200-01	Merged with 0200-01	Merged with 0200-01	Merged with 0200-01	Merged with 0200-01	Merged with 0200-01
0200-06	Merged with 0200-02	4-Nonylphenol, branched and linear, ethoxylated	Merged with 0200-02		Merged with 0200-02	Merged with 0200-02	Merged with 0200-02	Merged with 0200-02	Merged with 0200-02	Merged with 0200-02	Merged with 0200-02	Merged with 0200-02
0200-07	Merged with 0200-01	4-(1,1,3,3-tetramethylbutyl)phenol, ethoxylated	Merged with 0200-01		Merged with 0200-01	Merged with 0200-01	Merged with 0200-01	Merged with 0200-01	Merged with 0200-01	Merged with 0200-01	Merged with 0200-01	Merged with 0200-01
0200-08	Merged with 0200-02	4-Nonylphenol, branched and linear, ethoxylated	Merged with 0200-02	Merged with 0200-02	Merged with 0200-02	Merged with 0200-02	Merged with 0200-02	Merged with 0200-02	Merged with 0200-02	Merged with 0200-02	Merged with 0200-02	Merged with 0200-02
0201-01	ESSENTIAL	4-(1,1,3,3-tetramethylbutyl)phenol, ethoxylated	Vetenary pharmaceutical industry/Health services (20)		Included into formulation	Industrial use as a surfactant in a lysis buffer/formulation of kits/kit reagents/buffer solutions used in the manufacture of 35 veterinary IVD kits for detecting infectious disease in farm animals and pets/in the manufacture of two veterinary biologic drugs for treatment of osteoarthritis in cats and dogs	Industrial use	Laboratory chemicals (21)	in-vitro diagnostic (IVD) kits	Professional users	Extracted antigens/antibodies are send to customers to be used in the diagnosis of diseases in animal samples, VD Enzyme-Linked Immunosorbent Assay (ELISA) test kits for use in the EU. "here are three IVD products used for the detection of BHV-1 and BVD in cattle and HCV in swine that contain the extracted antigens as part of the reactant components." AoA/SEA use 1 p. 20	Formulation into mixture, use of non-reactive processing aid at industrial site (no inclusion into or onto article), Widespread use of non-reactive processing aid (no inclusion into or onto article, indoor) (2, 4, 8a)
0201-02	Merged with 0201-01	4-(1,1,3,3-tetramethylbutyl)phenol, ethoxylated	Merged with 0201-01	Merged with 0201-01	Merged with 0201-01	Merged with 0201-01	Merged with 0201-01	Merged with 0201-01	Merged with 0201-01	Merged with 0201-01	Merged with 0201-01	Merged with 0201-01
0201-03	Merged with 0201-01	4-(1,1,3,3-tetramethylbutyl)phenol, ethoxylated	Merged with 0201-01	Merged with 0201-01	Merged with 0201-01	Merged with 0201-01	Merged with 0201-01	Merged with 0201-01	Merged with 0201-01	Merged with 0201-01	Merged with 0201-01	Merged with 0201-01
0201-04	Merged with 0201-01	4-(1,1,3,3-tetramethylbutyl)phenol, ethoxylated	Merged with 0201-01	Merged with 0201-01	Merged with 0201-01	Merged with 0201-01	Merged with 0201-01	Merged with 0201-01	Merged with 0201-01	Merged with 0201-01	Merged with 0201-01	Merged with 0201-01
0202-01	ESSENTIAL	4-(1,1,3,3-tetramethylbutyl)phenol, ethoxylated	Health services, Manufacturing of a medicinal product (20, 0)		Included into formulation/an article	The use ...as an emulsifier in a silicone oil emulsion for siliconization of pre-filled syringes in a medicinal product	Industrial use	Lubricants, greases, release products (24)	Medical device	Professional users	Medical glass syringes: 4-OPnEO is used as an emulsifier in a concentration of 2-2.6% in a silicon oil. Glass syringes are coated with the silicone oil in a washing machine. For the safe application of a syringe prefilled with a medicine product, a smooth glide of the plunger stopper in the syringe is necessary. The coated syringes are sterilized at temperatures above 300°C. By this thermal treat…	Use at industrial site leading to inclusion into/onto article (5), Use of functional fluid at industrial site (7)
0203-01	ESSENTIAL	4-(1,1,3,3-tetramethylbutyl)phenol, ethoxylated	Aerospace and Defence: Production, maintenance, repair, and overhaul (MRO) of Aerospace and defence industry (0)		Included into formulation/an article	The formulation (and mixing) of a hardener component containing OPE in Aerospace and Defence (A&D) two-part polysulphide sealants	Industrial use	Hardener part of two-part polysulfide sealants (1)	Aerospace and defence (AC1b )	Professional users	OPE is used during formulation of the hardener component of a two-part polysulphide sealant: a. keep moisture or other fluids out (to prevent corrosion or attack of structures/components) b. keep fluids in (e.g. fuel, hydraulic fluids, etc.) c. prevent airflow to maintain cabin pressure, and d. to seal defence systems against chemical agents. Isolating components to separate dissimilar metals/sur…	Formulation into mixture (2)
0203-02	Merged with 0203-01	4-(1,1,3,3-tetramethylbutyl)phenol, ethoxylated	Merged with 0203-01	Merged with 0203-01	Merged with 0203-01	Mixing, by Aerospace and Defence Companies, and their associated supply chains, including the Applicants, of base polysulfide sealant components with OPE-containing hardener, resulting in mixtures containing < 0.1% w/w of OPE for Aerospace and Defence uses	Merged with 0203-01	Merged with 0203-01	Merged with 0203-01	Merged with 0203-01	Merged with 0203-01	Merged with 0203-01
0204-01	ESSENTIAL	4-(1,1,3,3-tetramethylbutyl)phenol, ethoxylated	Health services (20)		Included into formulation	Industrial (and professional) use ... as a detergent in the preparation of reagents for incorporation into latex-based, ELISA and CLIA In-Vitro-Diagnostic kits	Industrial use	Laboratory chemicals (21)	in-vitro diagnostic (IVD) kits	Professional users	IVD kits used for immunoassays, including blood screening tests, and clinical chemistry tests. The analytical nature of the immunoassays can be: Latex-based tests, Enzyme Linked Immunosorbent Assay (ELISA) and Chemiluminescence Immunoassay (CLIA).	Formulation into mixture, Widespread use of non-reactive processing aid (no inclusion into or onto article, indoor) (2, 8a)
0204-02	Merged with 0204-01	4-(1,1,3,3-tetramethylbutyl)phenol, ethoxylated	Merged with 0204-01	Merged with 0204-01	Merged with 0204-01	Professional use of 4-tert-OPnEO as a detergent during the final use of latex-based, ELISA and CLIA In-Vitro-Diagnostic kits	Merged with 0204-01	Merged with 0204-01	Merged with 0204-01	Merged with 0204-01	Merged with 0204-01	Merged with 0204-01
0205-01	ESSENTIAL	4-(1,1,3,3-tetramethylbutyl)phenol, ethoxylated	Health services, scientific research and development (20, 24)		Included into formulation	Use ...as a processing aid in imported Diagnostics	Industrial use	Laboratory chemicals (21)	in-vitro diagnostic (IVD) kits	Professional users	Imports diagnostics containing OPnEO and then distributes them to downstream users, including hospitals, blood banks, contract research organisations (CROs) and doctor’s surgeries across the EEA. Two main areas: antimicrobial resistance (AMR) and women’s health and cancer	Widespread use of non-reactive processing aid (no inclusion into or onto article, indoor) (8a)
0206-01	ESSENTIAL	4-(1,1,3,3-tetramethylbutyl)phenol, ethoxylated	Manufacture of fine chemicals (9)		Included into formulation	Use as component of buffer solutions for the production of purified proteins (cell extraction, chromatographic purification and solvent exchange) and in-process and final Quality Control testing; intended for use as laboratory reagents in Scientific Research and Development and In Vitro Diagnostic applications at Thermo Fisher Scientific Baltics UAB	Industrial use	Laboratory chemicals (21)	in-vitro diagnostic (IVD) kits	Professional users	used as a process chemical to improve production efficiency, retain stability and improve purity of the final product (purified proteins) in reagents used in In Vitro Diagnostic, Forensic and Scientific Research and Development applications	use of non-reactive processing aid at industrial site (no inclusion into or onto article) (4)
0206-02	ESSENTIAL	4-Nonylphenol, branched and linear, ethoxylated	Manufacture of fine chemicals (9)		Included into formulation	Use as component of buffer solutions for the production of purified proteins (cell extraction, chromatographic purification and solvent exchange) and in-process and final Quality Control testing; intended for use as laboratory reagents in Scientific Research and Development and In Vitro Diagnostic applications at Thermo Fisher Scientific Baltics UAB	Industrial use	Laboratory chemicals (21)	in-vitro diagnostic (IVD) kits	Professional users	used as a process chemical to improve production efficiency, retain stability and improve purity of the final product (purified proteins) in reagents used in In Vitro Diagnostic, Forensic and Scientific Research and Development applications	use of non-reactive processing aid at industrial site (no inclusion into or onto article) (4)
0206-03	Merged with 0206-01	4-(1,1,3,3-tetramethylbutyl)phenol, ethoxylated	Merged with 0206-01		Merged with 0206-01	Coating Thyroid Stimulating Hormone Receptor onto articles used as components of IVD reagent systems at B∙R∙A∙H∙M∙S GmbH and Phadia GmbH	Merged with 0206-01	Merged with 0206-01	Merged with 0206-01	Merged with 0206-01	Merged with 0206-01	Merged with 0206-01
0207-01	ESSENTIAL	4-Nonylphenol, branched and linear, ethoxylated	Aerospace and Defence (0)		Included into formulation/an article	The formulation of a hardener component containing NPE in Aerospace two-part polysulphide sealants	Industrial use	Adhesives, sealants (1)	Aerospace and defence (AC1b )	Professional users	NPE is a component of a surfactant used during formulation of the hardener component of a two-part polysulphide sealant to assist in evenly dispersing a curing agent through the hardener. It also influences other properties of the sealant, such as adhesion, strength, insulating properties, water and chemical resistance, long-term stability, etc.	Formulation into mixture (2), Use of reactive processing aid at industrial site (no inclusion into or onto article) (6b) ??
0207-02	Merged with 0207-01	4-Nonylphenol, branched and linear, ethoxylated	Merged with 0207-01		Merged with 0207-01	Mixing, by Aerospace Companies and their associated supply chains, including the Applicant, of base polysulfide sealant components with NPE-containing hardener, resulting in mixtures containing < 0.1% w/w of NPE for Aerospace uses	Merged with 0207-01	Merged with 0207-01	Merged with 0207-01	Merged with 0207-01	Merged with 0207-01	Merged with 0207-01
0208-01	COMPLEX	Trichloroethylene (TCE)	Various (0, 3*)		Emitted into waste streams (processing aid)	Industrial use ... as process chemical (enclosed systems) in Alcantara® Material production	Industrial site	Extraction agents (40)	Textiles (synthetic)	professional users, consumers (service life)	synthetic textile material ("fake leather")	Use of functional fluid at industrial site (7)	SU3 is industrial use and doesn't exist in the ECHA guideline on use descriptors anymore, SU0 = other.
0210-01	COMPLEX	Chromium trioxide	Various, e.g. sanitary ware, consumer goods and automotive sectors (0)		Emitted into waste streams (processing aid)	The use of chromium trioxide in the etching of single-component (1K) plastic articles	Industrial site	Metal surface treatment products (14)	Pastic articles	professional users, consumers (service life)	chrome-plated plastic articles for different industrial sectors, such as sanitary, automotive and consumer goods	Use of reactive processing aid at industrial site (no inclusion into or onto article) (6b) ??
0210-02	Merged with 0210-01	Chromium trioxide	Merged with 0210-01		Merged with 0210-01	The use of chromium trioxide in the selective etching of multi-component (2K/3K) plastic articles	Merged with 0210-01	Merged with 0210-01	Merged with 0210-01	Merged with 0210-01		Merged with 0210-01
0210-03	COMPLEX	Chromium trioxide	Various, e.g. sanitary ware, consumer goods and automotive sectors (0)		Substance reacts during process/is included into an article	The use of chromium trioxide in the functional electroplating of single-component (1K) and multi-component (2K/3K) plastic articles with the specific aim of obtaining a final Cr(0) coating with high durability and chemical resistance while preserving the lightweight nature of the plastic component.	Industrial site	Metal surface treatment products (14)	Pastic articles	professional users, consumers (service life)	chrome-plated plastic articles for different industrial sectors, such as sanitary, automotive and consumer goods	Use at industrial site leading to inclusion into/onto article (5)
0211-01	COMPLEX	Chromium trioxide	Manufacture of fabricated metal products, except machinery and equipment (15)/food contact materials		Substance reacts during process/is included into an article	Use of Chromium (VI) Trioxide and Sodium Dichromate for Passivation of Electrolytic Tinplate (ETP)	Industrial site	Metal surface treatment products (14)	Metal articles/Food contact material	professional users, consumers (service life)	The primary function of Cr(VI) in the production of ETP as packaging material is to form a stable oxide layer on the product and as such to ensure corrosion resistance and food safety. Tinplated sheets are primarily used among customers in the food packaging and processing sectors, for e.g. ans, caps or closures. During the ETP process the surface of tin-plated steel is passivated in a cathodic p…	Use at industrial site leading to inclusion into/onto article (5)
0211-02	ESSENTIAL	Sodium dichromate	Manufacture of fabricated metal products, except machinery and equipment (15)/food contact materials		Substance reacts during process/is included into an article	Use of Chromium (VI) Trioxide and Sodium Dichromate for Passivation of Electrolytic Tinplate (ETP)	Industrial site	Metal surface treatment products (14)	Metal articles/Food contact material	professional users, consumers (service life)	As above	Use at industrial site leading to inclusion into/onto article (5)
0212-01	COMPLEX	Chromium trioxide	Automotive and sanitary sectors		Emitted into waste streams (processing aid)	Industrial use ... for the functional chrome plating with decorative character for automotive and sanitary industry	Industrial site	Non-metal-surface treatment products (15)	Pastic articles	professional users, consumers (service life)	95% of the production is dedicated to automotive industry	Use of reactive processing aid at industrial site (no inclusion into or onto article) (6b) (for the etching part)
0212-02	COMPLEX	Chromium trioxide	Automotive and sanitary sectors	Merged with 0212-01	Substance reacts during process/is included into an article	Industrial use ... for the functional chrome plating with decorative character for automotive and sanitary industry	Industrial site	Non-metal-surface treatment products (15)	Pastic articles	professional users, consumers (service life)	Sanitary equipment and automotive articles	Use of reactive processing aid at industrial site (no inclusion into or onto article) (6b) (for the etching part)
0213-01	COMPLEX	Chromium trioxide	Manufacture of fabricated metal products, except machinery and equipment (15)		Substance reacts during process/is included into an article	Use of chromium trioxide as colouring and hardening agent for stainless steel plates	Industrial site	Metal surface treatment products (14)	Metal articles	professional users, consumers (service life)	Stainless steel plates used in construction, elevators and automotive sectors	Use at industrial site leading to inclusion into/onto article (5)
0214-01	COMPLEX	Chromium trioxide	Automotive, construction and household appliances industry		Substance reacts during process/is included into an article	Functional chrome plating ... for ... ‘conventional’ hard chrome coating on working rolls applied in the steel industry for the pre-manufacturing of cold-rolled, high-quality textured sheet metal	Industrial site	Metal surface treatment products (14)	Metal articles	professional users, consumers (service life)	Production of sheet metal	Use at industrial site leading to inclusion into/onto article (5)
0214-02	Merged with 0214-01	Chromium trioxide	Merged with 0214-01	Merged with 0214-01	Merged with 0214-01	Merged with 0214-01	Merged with 0214-01	Merged with 0214-01	Merged with 0214-01	Merged with 0214-01	Merged with 0214-01	Merged with 0214-01
0215-01	COMPLEX	Chromium trioxide	Sanitary industry		Substance reacts during process/is included into an article	Electroplating of metal and plastic substrates ... to achieve functional surfaces for sanitary applications	Industrial site	Metal surface treatment products (14)	Metal and plastic articles	Consumers (service life)	"functional chrome surface treatment of metal (brass and copper) and plastic (ABS) substrates during the manufacture of sanitary goods (faucets, showers, shower accessories and related components like fittings). " AfA website "Sanitary products used in bathroom and kitchen: faucets, shower sets, valves, flushers etc." RAC/SEAC opinion p.9	Use of reactive processing aid at industrial site (no inclusion into or onto article) (6b)
0215-02	COMPLEX	Chromium trioxide	Sanitary industry	Merged with 0215-01	Emitted into waste streams (processing aid)	Pre-treatment (“etching”) of plastic substrates … for electroplating processes in sanitary applications	Industrial site	Metal surface treatment products (14)	Plastic articles	Consumers (service life)	As above	Use of reactive processing aid at industrial site (no inclusion into or onto article) (6b)
0216-01	COMPLEX	Chromium trioxide	Sanitary industry		Substance reacts during process/is included into an article	Electroplating of different types of substrates ... to achieve functional surfaces with high durability and a bright silvery appearance for sanitary applications	Industrial site	Metal surface treatment products (14)	Metal articles	professional users, consumers (service life)	"sanitary goods such as drainage technology, pre-wall and piping-systems as well as smart components for bathroom and kitchen applications made of different substrates like brass, copper, red brass, silicon bronze and plastics." and "substrates in a wide range of environments and conditions (bathrooms and kitchens in private households and public and corporate buildings, pools/spas)" AfA website	Use of reactive processing aid at industrial site (no inclusion into or onto article) (6b)
0216-02	COMPLEX	Chromium trioxide	Sanitary industry	Merged with 0216-01	Emitted into waste streams (processing aid)	Etching of plastics with chromium trioxide as pre-treatment step for electroplating processes	Industrial site	Metal surface treatment products (14)	Plastic articles	professional users, consumers (service life)	As above	Use of reactive processing aid at industrial site (no inclusion into or onto article) (6b)
0217-01	COMPLEX	Bis(2-methoxyethyl) ether	Manufacture of plastics products, including compounding and conversion (12)	End-use	Emitted into waste streams (processing aid)	Used as a solvent in the formulation and subsequent application of a sodium naphthalide preparation (etchant) for the surface modification of fluoropolymers (in-house) to create suitable bonding functionality	Industrial site	Solvent	fluoropolymer components	professional users	Variety of floropolymer plastic items in a range of different applications	Use of non-reactive processing aid at industrial site (no inclusion into or onto article) (4) - release to air and water
0217-02	Merged with 0217-01	Bis(2-methoxyethyl) ether	Merged with 0217-01	Merged with 0217-00	Merged with 0217-01	Merged with 0217-01	Merged with 0217-01	Merged with 0217-01	Merged with 0217-01	Merged with 0217-01	Merged with 0217-01	Merged with 0217-01
0218-01	NON-ESSENTIAL	Chromium trioxide	Automotive sector ("General manufacturing, e.g. machinery, equipment, vehicles, other transport equipment" (3, 17))		Emitted into waste streams (processing aid)	Industrial use of hexavalent chromium trioxide for a pre-treatment step (etching) in the electroplating process for automotive applications	Industrial site	Metal surface treatment products (14)	Plastic articles (13)	professional users, consumers (service life)	"Chrome plated surfaces serve as a very important classic (interior and exterior) design element of vehicles, not only for OEMs in the premium car sector. Chrome plated surfaces are widely accepted as a synonym for high-class surfaces which play a crucial role in the commercial success of vehicles." Aoa/SEA p. 14	Use of reactive processing aid at industrial site (no inclusion into or onto article) (6b)
0218-02	NON-ESSENTIAL	Chromium trioxide	Automotive sector ("General manufacturing, e.g. machinery, equipment, vehicles, other transport equipment" (3, 17))	Merged with 0218-01	Substance reacts during process/is included into an article	Industrial use … to create a long-lasting and high durability … decorative surface on plastic substrates in the electroplating process for automotive applications	Industrial site	Metal surface treatment products (14)	Plastic articles (13)	professional users, consumers (service life)	As above	Use of reactive processing aid at industrial site (no inclusion into or onto article) (6b)
0219-01	COMPLEX	Chromium trioxide	General manufacturing, e.g. machinery, equipment, … (chainsaw cutter links) (17)		Substance reacts during process/is included into an article	Industrial use of a mixture ...in functional chrome plating of the saw chain cutter links in order to meet stay sharp and durability requirements for use with chainsaws	Industrial site	Metal surface treatment products (14)	Metal articles	professional users, consumers (service life)	Cutter links included in chains for chainsaws aimed at professional users (forestry works)	Use at industrial site leading to inclusion into/onto article (5)
0220-01	NON-ESSENTIAL	Chromium trioxide	Transportation/automotive industry (0)		Emitted into waste streams (processing aid)	Chromium trioxide-based etching as pre-treatment step for electroplating of plastics for transportation applications	Industrial site	Metal surface treatment products (14)	Plastic articles	professional users, consumers (service life)	plastic parts used in the interior or exterior of vehicles for decorative purposes for transportation applications (RAC/SEAC p. 9) "such components include grilles, emblems, spoilers, pillars, internal consoles, and seat trims" AfA website/AoA and SEA p. 21. PC is metal surface treatment products, but the plated items are made of plastic? Ambiguous PC indication occurs frequently.	Use of reactive processing aid at industrial site (no inclusion into or onto article) (6b)
0220-02	NON-ESSENTIAL	Chromium trioxide	Transportation/automotive industry (0)	Merged with 0220-01	Substance reacts during process/is included into an article	Functional chrome plating with decorative character for transportation applications.	Industrial site	Metal surface treatment products (14)	Plastic articles	professional users, consumers (service life)	As above	Use at industrial site leading to inclusion into/onto article (5)
0221-01	COMPLEX	Chromium trioxide	Manufacture of fabricated metal products, except machinery and equipment (15)		Substance reacts during process/is included into an article	Use of Chromium (VI) Trioxide for Passivation of Electrolytic Tinplate (ETP).	Industrial site	Metal surface treatment products (14)	Metal articles (7)	Consumers	Same as 0211-01/-02	Use at industrial site leading to inclusion into/onto article (5)
0221-02	COMPLEX	Sodium dichromate	Manufacture of fabricated metal products, except machinery and equipment (15)		Substance reacts during process/is included into an article	Use of Sodium Dichromate for Passivation of Electrolytic Tinplate (ETP)	Industrial site	Metal surface treatment products (14)	Metal articles (7)	Consumers	Same as 0211-01/-03	Use at industrial site leading to inclusion into/onto article (5)
0222-01	NON-ESSENTIAL	Sodium dichromate	Manufacture of textiles, leather, fur (5) (fashion industry)		Substance reacts during process/is included into an article	Use of Sodium dichromate as mordant [fixative] in wool dyeing with dark colours	Industrial site	Textile dyes, and impregnating products (34)	Textiles (wool)	Consumers	"Dyeing of textile materials of wool is performed with mordant dyes with the use of sodium dichromate. Sodium dichromate is used as a fixative for black and dark coloured dyes by forming a coordination complex with the dye which then attaches to the fabric." and "chrome-based dyes ensure an excellent wet fastness and a depth of tone and intensity that cannot be reached with other dye molecules."	Use at industrial site leading to inclusion into/onto article (5)
0223-01	COMPLEX	1,2-Dichloroethane (EDC)	Manufacture of bulk, large scale chemicals (including petroleum products) (8)	End-use	Emitted into waste streams (processing aid)	EDC is used to swell PS-DVB copolymer beads during their sulphonation and functionalisation into strong acid cation exchange resins (SAC ERs) (= Ion Exchange Resins (IERs))	Industrial site	Processing aid (swelling-agent)	Polymer beads for various applications	professional users	multiple industrial downstream sectors (e.g. water softening applications, waste decontamination in the nuclear industry, chemical synthesis, food processing, medical research, mining, agriculture, drinking water purification, and more) SEA p. 32. EDC does not react and 95% are recovered by distillation at the end of each batch during production of the SAC ERs, the rest of the gas is incinerated …	Use of non-reactive processing aid at industrial site (no inclusion into or onto article) (4)
0225-01	COMPLEX	4,4'-methylenebis[2-chloroaniline]	Steel, aluminium and mining sector		Substance reacts during process/is included into an article	Industrial use of MOCA in the manufacture of high-performance PUs specifically for custom-made rollers with high reliability requirements for steel and aluminium sectors	Industrial site	Polymer preparations and compounds (32)	Metal articles	professional users	PU-coated metal articles: "Use 1 covers the use of MOCA in the manufacture of custom-made rollers for the steel and aluminium industries, Use 2 covers the use of MOCA for the manufacture of heavy-duty rollers, tensioner pads and spring blocks used in offshore energy and renewables sectors" and "The coated rollers are used to support or transfer sheets of metal on processing lines." RAC/SEAC opini…	Use as curing agent/chain extender in polyurethane moulding process (6d)
0225-02	COMPLEX	4,4'-methylenebis[2-chloroaniline]	Offshore energy and renewables sectors		Substance reacts during process/is included into an article	Industrial use of MOCA in the manufacture of high-performance polyurethanes specifically for heavy-duty rollers, tensioner pads and spring blocks with high reliability requirements for offshore energy and renewables sectors	Industrial site	Polymer preparations and compounds (32)	Metal articles	professional users	As above but for offshore and renewable sectors	Use as curing agent/chain extender in polyurethane moulding process (6d)
0226-01	ESSENTIAL	4-(1,1,3,3-tetramethylbutyl)phenol, ethoxylated	Vetenary pharmaceutical sector (0)		Emitted into waste streams (processing aid)	Use ... in aqueous buffers during the manufacturing process of the active pharmaceutical ingredient (Protein Q) of the veterinary vaccine LetiFend®	Industrial use	Laboratory chemicals (21)	Vaccine	Professional users	Used for production of active pharmaceutical ingredient for vetenary vaccine: Laboratorios LETI S.L.U holds a marketing authorization for LetiFend®, a vaccine against canine leishmaniasis which is distributed in most European countries. The European Commission has approved LetiFend® and the specific process used to manufacture it, under Regulation (EC) No 726/2004, Directive 2001/82/EC. At the en…	Use of non-reactive processing aid at industrial site (no inclusion into or onto article) (4)
0227-01	ESSENTIAL	Trichloroethylene	Manufacture of fine chemicals (9)		Emitted into waste streams (processing aid)	Use as a processing aid in the biotransformation of starch to obtain betacyclodextrin (BCD)	Industrial site	Processing aid for extraction	Pharmaceuticals	professional users	Pre-step for pharmaceutical production. The producted BCD can then be used to manufacture hydroxypropyl betacyclodextrin (HPBCD) which is the actual active pharmaceutical ingredient	Use of non-reactive processing aid at industrial site (no inclusion into or onto article) (4)
0228-01	ESSENTIAL	Chromium trioxide	General manufacturing, e.g. machinery, equipment, vehicles, other transport equipment (17)		Substance reacts during process/is included into an article	The use ... in the functional chrome plating of engine valves and valve actuation (“lash adjusters”)	Industrial site	Metal surface treatment products (14), Laboratory chemicals (21)	Vehicle equipment (engine valves, valve actuation)	professional users, consumers (service life)	The company Eaton uses a chromium trioxide in the functional chrome plating of engine valves and lash adjusters. The engine valves are used in engines in passenger cars and heavy-duty (truck) engines, while the lash adjusters are used in passenger cars only, AoA p. 15	Use of reactive processing aid at industrial site (no inclusion into or onto article) (6b), Use of non-reactive processing aid at industrial site (no inclusion into or onto article) (4)
0229-01	ESSENTIAL	Chromium trioxide	Manufacture of computer, electronic and optical products, electrical equipment (16)		Substance reacts during process/is included into an article	Industrial formulation of a chromium trioxide solution… for the passivation of copper foil used in the manufacture of Lithium Ion Batteries (LiB) for motorised vehicles	Industrial site	Metal surface treatment products (14)	Metal article	professional users, consumers (service life)	Passivated copper foil for the manufacture of Lithium-Ion Batteries for motorised vehicles: For the production of the anode in a Lithium Ion Battery (LiB), the metal needs to have good conductivity and be able to resist the corrosive properties of lithium. Copper is the most cost-effective choice for this purpose. However, copper has a big redox potential and needs to be protected to ensure batte…	Formulation into mixture (2)
0231-01	COMPLEX	Chromium trioxide	Various (15, 17, 18, 19, 20, 0: Other: Shop construction)		Substance reacts during process/is included into an article	Use ... for decorative/functional application in the furniture, sanitary and automotive sector	Industrial site	Metal surface treatment products (14)	Metal articles	professional users, consumers (service life)	Kitchens/furniture, Sanitation, Automotive, Shopfitting industry sectors	Use of reactive processing aid at industrial site (no inclusion into or onto article) (6b), Use of intermediate to manufacture another substance (6a)
0232-01	ESSENTIAL	Dichromium tris(chromate)	General manufacturing, e.g. machinery, equipment, vehicles (car manufacturers), other transport equipment (17)	End-use	Substance reacts during process/is included into an article	Post-treatment step of the autodeposition coating process of assembled shock absorbers for automotive vehicles	Industrial site	Metal surface treatment products (14), Laboratory chemicals (21)	Metal articles	professional users, consumers (service life)	Processing aid used to rinse the shock absorbers made out of metal (Cr(VI) reacts to cr(III)) - the DCTC rinsing solution is monitored in their internal laboratory	Use of reactive processing aid at industrial site (no inclusion into or onto article) (6b)
0233-01	COMPLEX	Chromium trioxide	Various, e.g. plastics production, mechanical engineering, metalworking, hydraulics, textiles, automotive, printing		Substance reacts during process/is included into an article	[F]unctional chrome plating of components with diverse geometries and dimensions, ... for applications... such as mechanical engineering, metalworking and processing, aerospace, automotive, and medical technology	Industrial site	Metal surface treatment products (14)	Metal articles, plastic articles	professional users, consumers (service life)	Various metal articles: mechanical engineering, metalworking and processing, aerospace, automotive, and medical technology	Use of reactive processing aid at industrial site (no inclusion into or onto article) (6b)
0234-01	Merged with 0234-02	Chromium trioxide	Merged with 0234-02		Merged with 0234-02	Merged with 0234-02	Merged with 0234-02	Merged with 0234-02	Merged with 0234-02	Merged with 0234-02	Merged with 0234-02	Merged with 0234-02
0234-02	COMPLEX	Chromium trioxide	Rotogravure industry (0)	Merged with 0234-01	Substance reacts during process/is included into an article	Chromium trioxide-based functional chrome plating of cylinders used in the rotogravure printing and embossing industry	Industrial site	Metal surface treatment products ("Other" (0))	Metal articles	Professional users	"... manufacturer of plating equipment for printing and embossing cylinders, also called gravure cylinders. It supplies customer‑specific complete plating systems for different printing segments, including packaging, decorative, publication and embossing. This use refers to the formulation of chromium trioxide-based electrolytes sold by K. Walter as part of this plating equipment. ... The substan…	Formulation into mixture (2)
0235-01	COMPLEX	Chromic acid	Sanitary equipment industry/Chrome plating industry [added]	End-use, service life	Substance reacts during process/is included into an article	Decorative electroplating of brass-made sanitary articles	Industrial site	Metal surface treatment products (14)	Metal articles (7)	sanitary equipment industry, consumers	Chromium trioxide is used in the form of liquid chromic acid. Use name: "The use of chromic acid in the functional electroplating of brass-made sanitary articles with the specific purpose of obtaining a final Cr(0) coating that provides a surface with high durability and chemical resistance."	Use at industrial site leading to inclusion into/onto article (5)
0236-01	ESSENTIAL	Sodium dichromate	Gas absorption (GA) appliances [GAHPs]		Substance reacts during process/is included into an article	Use of sodium dichromate as an anticorrosion agent of the carbon steel in sealed circuit of gas absorption appliances [GAHPs] ... in the refrigerant solution	Industrial site	Metal surface treatment product	Machinery, mechanical appliances, electrical/electronic articles (2)	Industry buildings, public, consumers	similar to AfA 0136-01 for sodium chromate as anticorrosion agent used in GAHPs	Use at industrial site leading to inclusion into/onto article (5)
0237-01	COMPLEX	Chromium trioxide	Sanitary industry (0)		Substance reacts during process/is included into an article	[E]lectroplating of different types of substrates to achieve functional surfaces with high durability and a bright or matt silvery appearance for sanitary applications	Industrial site	Metal surface treatment products (14)	Metal articles	Consumers	Various articles such as taps, shower handles, shower pipes, and more	Use at industrial site leading to inclusion into/onto article (5)
0238-01	COMPLEX	Chromium trioxide	Wood-based materials industry (furniture and flooring (laminate) industry) (0)		Substance reacts during process/is included into an article	Functional chrome plating of high-quality stainless-steel press plates for the premium wood-based materials industry	Industrial site	Metal surface treatment products (14)	Metal articles	Professional users (press plates), consumers (wooden articles)	wood-based products, such as laminate or furniture	Use at industrial site leading to inclusion into/onto article (5)
0239-01	ESSENTIAL	4-(1,1,3,3-tetramethylbutyl)phenol, ethoxylated	Manufacture of fine chemicals (9)		Included into formulation	Use as component of buffer solutions to produce antigens... and in-process and final Quality Control of antigens intended for use as veterinary and human health laboratory reagents in Scientific Research and Development and IVD applications	Industrial use	Laboratory chemicals (21)	in-vitro diagnostic (IVD) kits, R&D chemicals	Professional users	Antigen production, IVD, research and development (R&D)	Use of non-reactive processing aid at industrial site (no inclusion into or onto article) (4)
0244-01	NON-ESSENTIAL	Chromium trioxide	Automotive sector (0)		Emitted into waste streams (processing aid)	Industrial use... in the pre-treatment (etch) in the chrome plating process of automotive plastic components	Industrial site	Metal surface treatment products (14)	Plastic articles	Consumers	As below	Use of reactive processing aid at industrial site (no inclusion into or onto article) (6b)
0244-02	NON-ESSENTIAL	Chromium trioxide	Automotive sector (0)	Merged with 0244-02	Included into formulation/an article	Industrial use... in the chrome plating of automotive plastic components	Industrial site	Metal surface treatment products (14)	Plastic articles	Consumers	Exterior and interior plastic components for automotive sector with high quality chrome coatings e.g. brand labels, trim stripes, rims, front skirts, door openers, lamp rings, emblems, gear levers, switches and knobs	Use of reactive processing aid at industrial site (no inclusion into or onto article) (6b)
0247-01	ESSENTIAL	4-(1,1,3,3-tetramethylbutyl)phenol, ethoxylated	Health services, scientific research and development (applicant indicated: 0)		Emitted into waste streams (processing aid)	Use ... as a detergent in the purification of lipidated OspA protein subsequently used for manufacturing of Lyme disease vaccine candidate	Industrial use	Laboratory chemicals (21), Metal surface treatment products (14)	Vaccine	Professional users	Production of vaccine - extraction of the protein that is the active pharmaceutical ingredient	Use of non-reactive processing aid at industrial site (no inclusion into or onto article) (4)	Unclear PC: 14
0248-01	ESSENTIAL	4-Nonylphenol, branched and linear, ethoxylated	General manufacturing, e.g. machinery, equipment, vehicles, other transport equipment (17)		Included into formulation/an article	Mixing … of a NPnEO-containing epoxy resin, resulting in mixtures containing < 0.1% w/w of NPnEO for the manufacture of glass fiber articles for critical composite helicopter parts	Industrial use	Non-metal-surface treatment products (15)	Aerospace articles (helicopter)	Professional users (military), "civilian" (see AoA/SEA p. 26)	NPnEO containing epoxy resin is used as a film-former agent in a mixture formulation (also called sizing) used in the manufacturing of continuous glass fiber rovings involved in the manufacture of high-performance helicopter components (e.g. blades, sleeves, suspension bars, etc) for Airbus Helicopters. "Sizing involves coating the glass fiber with an agent to increase its reactivity in order to …	Use at industrial site leading to inclusion into/onto article (5)

## Sheet: Technical function
Consultation Number	Categorisation	Name	Technical function (TF) provided by the SVHC for the end-use	Critical properties of the SVHC (i.e. physico-chemical properties, key functionalities)	Who requires the technical performance (related to the function of the end-use/product)? What requirements affect the use of the substance in this use?	How is the technical performance assessed?	Notes
0004-02	Excluded - application withdrawn as of August 22nd 2023	Bis(2-ethylhexyl) phthalate (DEHP)	Polymer softener (plasticizer)	PVC compatibility; processability; efficiency (concentration needed); and melting/freezing point, permanence (degree DEHP remains in the PVC matrix); low temperature performance (flexibility at low temperatures); clarity/colour; elastic recovery; odour; sterilisability; printability; adhesion properties	Customer requirements (specification, quality, performance), legal requirements (qualification, certification)	qualitative/quantitative specifications	PVC is used in a broad spectrum of (consumer) articles with different performance requirements
0032-03	COMPLEX	Chromium trioxide	Corrosion inhibitor - "Ingredient used in functional chrome plating with decorative character processes to deposit metallic chromium"	Provide corrosion resistance, durability, safe surcare finish, surface appearance, adhesion between coating and substrate, sunlight resistance/UV resistance, temperature/heat resistance, conservation of the aesthetic coating	Customer requirements (specification, quality, performance), legal requirements (including public safety)	qualitative/quantitative specifications	"strict performance criteria necessary for regulatory compliance, public safety and customer expectations" AoA p. 114
0064-02	COMPLEX	Chromium trioxide	"Substance used in surface finishing processes to modify surface properties or to deposit metallic chromium"	1) Oxidising properties/passivation of the base substrate 2) supply of dissolved chromium species for electrochemical deposition to provide corrosion resistance, chemical resistance, no nickel release, durability during service life, food savety/skin tolerance, aesthetics	Customer requirements (specification, quality, performance), legal requirements (including public safety)	qualitative/quantitative specifications	"The seven utilisations presented cover a broad spectrum of surface treatment using chromium trioxide. This makes the scope of the application extremely wide and SEAC notes that this use definition is too broad to allow for an exhaustive evaluation of substitution possibilities."/"broad range of technical functionalities" RAC/SEAC opinion p. 48 - the different applicatins are closely interconnect…
0064-03	Merged with 0064-02	Chromium trioxide	Not indicated	Merged with 0064-02	Merged with 0064-02	Merged with 0064-02	Merged with 0064-02
0064-04	Merged with 0064-02	Chromium trioxide	"Substance used in surface finishing processes to modify surface properties or to deposit metallic chromium"	Merged with 0064-02	Merged with 0064-02	Merged with 0064-02	Merged with 0064-02
0071-01	NON-ESSENTIAL	Chromium trioxide	"Ingredient used in functional chrome plating processes to deposit metallic chromium"	Corrosion/chemical/sunlight/stone chip/ high wear and scratch resistance, sufficient adhesion, achieve an improvement in the surface appearance, enhance durability; etching: strong oxidizing potential	Customer requirements (validation)	qualitative/quantitative specifications	AfA covers etching step and plating step - usually applicants split these two different, but connected, AfAs due to different technical functions
0092-01	NON-ESSENTIAL	Chromium trioxide	"Intermediate; product for oxidation, alloying and surface modification"	Corrosion/chemical/sunlight/high wear and scratch resistance, sufficient adhesion, achieve an improvement in the surface appearance, enhance durability; etching: strong oxidizing potential	Customer requirements (specification, quality, performance)	qualitative/quantitative specifications
0094-01	COMPLEX	2,2'-dichloro-4,4'-methylenedianiline (MOCA)	Curing agent/chain extender	abrasion and cut resistance, humidity, resistance to hydrolysis, heat, cut and tear resistance, UV resistance, ozone resistance, resistance to radiation, and good fire retardant properties.	Customer requirements (specification, quality, performance)	qualitative/quantitative specifications
0095-03	COMPLEX	Chromium trioxide	"Ingredient used in functional chrome plating with decorative character processes to deposit metallic chromium"	Corrosion/chemical/sunlight/high wear and scratch resistance, sufficient adhesion, achieve an improvement in the surface appearance, enhance durability; etching: strong oxidizing potential	legal requirements (drinking water safety), customer requirements	qualitative/quantitative specifications
0105-01	Merged with 0105-02	Sodium dichromate	Merged with 0105-02	Merged with 0105-02	Merged with 0105-02	Merged with 0105-02	Merged with 0105-02, No technical function in the repackaging-for-supply step
0105-02	NON-ESSENTIAL	Sodium dichromate	Mordant/Chelating agent	Cause a deep color tone (black, navy blue, brown)	Customer requirements (specification, quality, performance)	Not described
0130-01	COMPLEX	Chromium trioxide	"Ingredient used in functional chrome plating processes to deposit metallic chromium"	Excellent corrosion protection and chemical resistance to the substrates in a wide range of environments and conditions; Wear and abrasion properties; Colour consistency; Surface appearance (high aesthetic surface with mirror-like reflection); Longevity	legal requirements (drinking water safety), customer requirements	qualitative/quantitative specifications
0131-01	COMPLEX	Chromium trioxide	"Ingredient used in functional chrome plating processes to deposit metallic chromium"	Excellent corrosion protection and chemical resistance to the substrates in a wide range of environments and conditions; Wear and abrasion properties; Colour consistency; Surface appearance (high aesthetic surface with mirror-like reflection); Longevity	legal requirements (drinking water safety), customer requirements	qualitative/quantitative specifications
0132-01	COMPLEX	Chromium trioxide	"Ingredient used in functional chrome plating processes to deposit metallic chromium"	Excellent corrosion protection and chemical resistance to the substrates in a wide range of environments and conditions; Wear and abrasion properties; Colour consistency; Surface appearance (high aesthetic surface with mirror-like reflection); Longevity	legal requirements (drinking water safety), customer requirements	qualitative/quantitative specifications
0133-01	COMPLEX	Chromium trioxide	"Ingredient used in functional chrome plating processes to deposit metallic chromium"	Excellent corrosion protection and chemical resistance to the substrates in a wide range of environments and conditions; Wear and abrasion properties; Colour consistency; Surface appearance (high aesthetic surface with mirror-like reflection); Longevity	legal requirements (drinking water safety), customer requirements	qualitative/quantitative specifications
0136-01	ESSENTIAL	Sodium chromate	Anticorrosion agent	Corrosion resistance in absence of oxygen and high NH3 concentrations, prevention of gas formation, high operating temperatures (up to 200 °C), high operating pressure (exceeding 20 bars), long lifetime service (at least 24 years)	Operating requirements (the GAHP technology itself)	internal quality control	"the necessity of sodium chromate as a corrosion inhibitor in the GAHP" " the authorisation for the use of sodium chromate as an anti-corrosion inhibitor in gas absorption heat pumps reflects a critical milestone." SEA p. 17
0140-01	ESSENTIAL	4-(1,1,3,3-tetramethylbutyl)phenol, ethoxylated	Surfactant	Detergent properties, non-ionic surfactant properties (absence of electrostatic interactions between proteins and the surfactant), solubilisation of membrane proteins (HLB (Hydrophilic-Lipophilic Balance) > 13, to extract the protein of interest in an active form)	legal requirements (medical regulations)	qualitative/quantitative specifications
0140-02	Merged with 140-01	4-(1,1,3,3-tetramethylbutyl)phenol, ethoxylated	Surfactant	Control the amount of non-specific reactions: Non-ionic surfactant properties, defined HLB (Hydrophilic-Lipophilic Balance) value, reduction of plasma turbidity and similar level of analytical and clinical performances to that obtained with IGEPAL® CA-630 (a formulation containing 2-tert-OPnEO)	Merged with 140-01	Merged with 140-01	Merged with 140-01
0141-01	ESSENTIAL	4-(1,1,3,3-tetramethylbutyl)phenol, ethoxylated	Surfactant	Optimization of the molecules’ migration (by solubilization and stabilisation of proteins to improve test sensitivity and reproducibility), Medium wettability conditions (required for support), dependant reactions and optimization of the test sensitivity, Continuity between electrophoresis elements and solutions (increasing test sensitivity and reproducibility), cell lysis and protein interarctio…	legal requirements (medical regulations)	qualitative/quantitative specifications
0141-02	Merged with 0141-02	4-(1,1,3,3-tetramethylbutyl)phenol, ethoxylated	Surfactant	Optimization of the molecules’ migration by solubilisation of proteins in order to improve the test sensitivity, Stabilisation of proteins for optimized sensitivity and reproducibility, Separation and immobilization of proteins in the electrophoresis gel in view of ensuring better results readings through a higher test specificity	Merged with 0141-02	Merged with 0141-02	Merged with 0141-02
0141-03	Merged with 0141-02	4-(1,1,3,3-tetramethylbutyl)phenol, ethoxylated	Surfactant	Ensuring the lysis of the cell membrane in view of extracting the target proteins of interest and thus offering high accuracy and reproducibility performances, Optimizing the molecules’ migration by solubilisation, resulting then in an improvement of the test sensitivity, Stabilising target proteins in order to offer an optimized test sensitivity and a higher reproducibility, Washing the reaction…	Merged with 0141-02	Merged with 0141-02	Merged with 0141-02
0142-01	ESSENTIAL	4-Nonylphenol, branched and linear, ethoxylated	Surfactant	Optimizing the solubilisation and the migration of proteins of clinical interest, resulting thus in the improvement of the test sensitivity; Stabilising enzymes and their substrate in view of increasing the test sensitivity and reproducibility performances; Separating and immobilizing isoenzymes that disrupt the interpretation of results and decrease the test specificity	legal requirements (medical regulations)	qualitative/quantitative specifications
0143-01	ESSENTIAL	4-(1,1,3,3-tetramethylbutyl)phenol, ethoxylated	Surfactant	Non-ionic surfactant/mild detergent to not disrupt enzyme activity and allow enzyme encapsulation and solubilisation, Lysis of cellular membranes to extract target nucleic acids (thus offer high accuracy, reproducibility and sensitivity performances), solubilisation/removal of undesirable molecules during the nucleic acid capture and wash steps, ensuring the recovery of pure nucleic acid, inhibit…	legal requirements (medical regulations), customer requirements (research, testing companies)	qualitative/quantitative specifications
0143-02	Merged with 0143-01	4-(1,1,3,3-tetramethylbutyl)phenol, ethoxylated	Surfactant	Lysis of the viral and bacterial membranes in order to extract antigens interacting with antibodies, ensuring accuracy and reproducibility performances of the test. Encapsulation and stabilisation of proteins of interest, in particular immune agents (antibodies and antigens) that need to be suspended homogeneously in the medium to react efficiently and, consequently, to offer high sensitivity per…	Merged with 0143-01	Merged with 0143-01	Merged with 0143-01
0143-03	Merged with 0143-01	4-(1,1,3,3-tetramethylbutyl)phenol, ethoxylated	Surfactant	Lysis of the viral and bacterial membranes in order to extract antigens interacting with antibodies, ensuring accuracy and reproducibility performances of the test. Encapsulation and stabilisation of proteins of interest, in particular immune agents (antibodies and antigens) that need to be suspended homogeneously in the medium to react efficiently and, consequently, to offer high sensitivity per…	Merged with 0143-01	Merged with 0143-01	Merged with 0143-01
0155-01	ESSENTIAL	4-(1,1,3,3-tetramethylbutyl)phenol, ethoxylated	Detergent	disrupt the hydrogen bonds between lipid molecules in the lipid bilayer of the virus causing the lipid bilayer to decay, help stabilising the used organic solvent TNBP during the procedure	legal requirements (medical regulations)	qualitative/quantitative specifications
0156-01	ESSENTIAL	4-(1,1,3,3-tetramethylbutyl)phenol, ethoxylated	Surfactant	Split influenza virus by disrupting its lipid bilayer/solubilize the virus antigens without damaging/compromising their integrity; inactivate influenza viruses/a wide range of enveloped viruses that may be present as adventitious agents; stabilize the antigens in the final vaccine, ensuring its potency up to the expiration date and minimizing activity loss due to temperature excursions	legal requirements (medical regulations)	qualitative/quantitative specifications
0157-01	ESSENTIAL	4-(1,1,3,3-tetramethylbutyl)phenol, ethoxylated	"Solubilization detergent for host cell related impurities"	Specifically defined hydrophilic and lipophilic properties to selectively solubilise immunogenic compounds without further solubilizing G-CSF inclusion bodies, enabling robust separation with high purity and yield; provide its selective solubilization properties under defined process conditions; being compatible with all process chemicals, with the overall technical purification process, under th…	legal requirements (medical regulations)	qualitative/quantitative specifications
0158-01	ESSENTIAL	4-(1,1,3,3-tetramethylbutyl)phenol, ethoxylated	Surfactant	Meet the regulatory expectation for viral inactivation within the Applicant’s process including orthogonal approach to inactivation; Maintain the quality of the purified protein, in particular minimise the level of aggregation and maintain these levels within the required regulatory specification limits	legal requirements (medical regulations)	qualitative/quantitative specifications
0159-01	ESSENTIAL	4-(1,1,3,3-tetramethylbutyl)phenol, ethoxylated	Emulsifier	Physicochemical behaviour of the silicone oil emulsion must be appropriate for the manufacturing process; functionality of the PFS must be fulfilled, i.e. the closing as well as the gliding properties of the plunger stopper must be within the specified range; components of the silicone oil emulsion must be compatible with the medicinal product, i.e. stability studies have to demonstrate that the …	legal requirements (medical regulations)	qualitative/quantitative specifications
0160-01	ESSENTIAL	4-(1,1,3,3-tetramethylbutyl)phenol, ethoxylated	Emulsifier	As above - same technical function and PFS but other applicant	legal requirements (medical regulations)	qualitative/quantitative specifications
0161-01	ESSENTIAL	4-(1,1,3,3-tetramethylbutyl)phenol, ethoxylated	Emulsifier	As above - same technical function and PFS but other applicant	legal requirements (medical regulations)	qualitative/quantitative specifications
0162-01	ESSENTIAL	4-(1,1,3,3-tetramethylbutyl)phenol, ethoxylated	Virus inactivation	Virus reduction capacity of enveloped viruses of at least 100,000-fold within 2 hours of treatment; no negative impact on the coagulation proteins; compatible with the existing process and inactivates viruses under the used process conditions (temperature, pH, presence of other reagents, etc.); detectable throughout the purification process and can be easily removed to ensure that it is not prese…	legal requirements (medical regulations)	qualitative/quantitative specifications
0172-01	ESSENTIAL	4-Nonylphenol, branched and linear, ethoxylated	Processing aid	Reduce interfacial tension to facilitate emulsion droplet formation with low defect contents; facilitate droplet size reduction to reach the targeted drop size distribution; droplet stabilization during cooling and particle formation to minimize particle defects; low interference with process conditions and other processing aids	legal requirements (medical regulations, food safety)	qualitative/quantitative specifications
0173-01	Application void	4-(1,1,3,3-tetramethylbutyl)phenol, ethoxylated	Application void	Application void	Application void	Application void
0174-01	ESSENTIAL	4-(1,1,3,3-tetramethylbutyl)phenol, ethoxylated	Surfactant	solubilise and stabilise target protein, breaking lipid-lipid and lipid-protein interactions	legal requirements (medical regulations)	qualitative/quantitative specifications
0176-01	ESSENTIAL	4-(1,1,3,3-tetramethylbutyl)phenol, ethoxylated	Surfactant	Virus inactivation capacity – The virus reduction factor must be superior to 4 log10 for a range of enveloped viruses; No impact on production quality – this includes allowing easy removal from the bulk product by chromatographic and ultrafiltration methods, with low levels of surfactant residues after the ultrafiltration step and in the final medicine	legal requirements (medical regulations)	qualitative/quantitative specifications
0177-01	ESSENTIAL	4-(1,1,3,3-tetramethylbutyl)phenol, ethoxylated	Detergent	Virus inactivation capacity; Removal of process related impurities from the intermediate; Compatible with the process parameters and with the chromatography column specifications (temperature, pH, pressure)	legal requirements (medical regulations)	qualitative/quantitative specifications
0178-01	ESSENTIAL	4-(1,1,3,3-tetramethylbutyl)phenol, ethoxylated	"Detergent for virus inactivation of enveloped viruses"	See AfA 0155-01	legal requirements (medical regulations)	qualitative/quantitative specifications
0179-01	ESSENTIAL	4-(1,1,3,3-tetramethylbutyl)phenol, ethoxylated	Surfactant	Non-ionic surfactant, lysis of cellular membrane’s to extract target antigens without denaturing them, specified CMC, etc. See AfA 0155-01	legal requirements (medical regulations)	qualitative/quantitative specifications
0180-01	ESSENTIAL	4-(1,1,3,3-tetramethylbutyl)phenol, ethoxylated	Surfactant	Non-ionic surfactant, lysis of cellular membrane’s to extract target antigens without denaturing them, high accuracy, reproducibility and sensitivity performances, suitable Hydrophilic-Lipophilic Balance (HLB), good solubilization of substrates, medium wettability, Saturating hydrophilic and hydrophobic sites of the membrane, Dissociating antigen/antibody immune complexes to improve the test sens…	legal requirements (medical regulations), customer requirements (research, testing companies)	qualitative/quantitative specifications
0180-02	ESSENTIAL	4-Nonylphenol, branched and linear, ethoxylated	Surfactant	Non-ionic surfactant, lysis of cellular membrane’s to extract target antigens without denaturing them, high accuracy, reproducibility and sensitivity performances, suitable Hydrophilic-Lipophilic Balance (HLB), good solubilization of substrates, medium wettability, Saturating hydrophilic and hydrophobic sites of the membrane, Dissociating antigen/antibody immune complexes to improve the test sens…	legal requirements (medical regulations)	qualitative/quantitative specifications
0180-03	Merged with 0180-01	4-(1,1,3,3-tetramethylbutyl)phenol, ethoxylated	Surfactant	specifications for microbial and immunological tests on AfA website/as above	Merged with 0180-01	Merged with 0180-01	Merged with 0180-01
0180-04	Merged with 0180-01	4-(1,1,3,3-tetramethylbutyl)phenol, ethoxylated	Surfactant	specifications for microbial and immunological tests on AfA website/as above	Merged with 0180-01	Merged with 0180-01	Merged with 0180-01
0180-05	Merged with 0180-01	4-(1,1,3,3-tetramethylbutyl)phenol, ethoxylated	Surfactant	specifications for microbial and immunological tests on AfA website/as above	Merged with 0180-01	Merged with 0180-01	Merged with 0180-01
0183-01	ESSENTIAL	4-(1,1,3,3-tetramethylbutyl)phenol, ethoxylated	Surfactant	Being amphiphilic to hydrophilize the hydrophobic membrane and don't disrupt its tri-dimensionnal structure, to enable the controlled flowing of red blood cells and blood components through the reactive spot of the membrane to the underneath absorbent; don't interfere with a wide variety of cell surface molecules (including red blood cells) or antigens, antibodies and their specific interactions …	legal requirements (medical regulations)	qualitative/quantitative specifications
0184-01	ESSENTIAL	4-(1,1,3,3-tetramethylbutyl)phenol, ethoxylated	Emulsifier	Release and end of shelf-life stability; Formulation of a watery emulsion freely miscible in water; Flow through the siliconisation station and the spraying nozzles; Easy application on the glass cartridges and glass beads; Number of rejected cartridges; Acceptable, minimum plunger gliding force	legal requirements (medical regulations)	qualitative/quantitative specifications
0185-01	ESSENTIAL	4-(1,1,3,3-tetramethylbutyl)phenol, ethoxylated	Surfactant	Non-ionic surfactant: preventing non-specific binding (NSB) of undesirable macromolecules, ensures optimum protein conformation and stability	legal requirements (medical regulations)	qualitative/quantitative specifications	No function in use 2 because formulation/repackaging
0185-02	Merged with 0185-01	4-(1,1,3,3-tetramethylbutyl)phenol, ethoxylated	Surfactant	Merged with 0185-01	Merged with 0185-01	Merged with 0185-01	Merged with 0185-01
0185-03	Merged with 0185-01	4-(1,1,3,3-tetramethylbutyl)phenol, ethoxylated	Surfactant	Merged with 0185-01	Merged with 0185-01	Merged with 0185-01	Merged with 0185-01
0185-04	ESSENTIAL	4-Nonylphenol, branched and linear, ethoxylated	Surfactant	Prevent a non-specific binding (NSB) where other unwanted macromolecules, such as the conjugate or proteins originating from the sample bind to unoccupied spaces on the surface of the assay	legal requirements (medical regulations)	qualitative/quantitative specifications
0186-01	Merged with 0186-03	4-(1,1,3,3-tetramethylbutyl)phenol, ethoxylated	Merged with 0186-03: formulation step only	Non-ionic surfactant, critical micelle concentration, critical micelle temperature and corresponding cloud point, hydrophilic lipophilic balance (dispersant/wetting agent/solubilize the components required for the production of immunoassay particles/stabilize the solution/ensure proper formation of the immunoassay particles/lysing and denaturing agent)	Merged with 0186-03	Merged with 0186-03	Merged with 0186-03
0186-02	Merged with 0186-05	4-Nonylphenol, branched and linear, ethoxylated	Merged with 0186-05: formulation step only	Merged with 0186-05	Merged with 0186-05	Merged with 0186-05	Merged with 0186-05
0186-03	ESSENTIAL	4-(1,1,3,3-tetramethylbutyl)phenol, ethoxylated	Dispersing agent, processing aid, surfactant, stabilising agent (Washing buffer only/processing aid)	Dispersant, preventing the aggregation of small particles and beads; wetting agent, reducing surface tension and increasing the overall solution homogeneity; solubilize the components required for the production of immunoassay particles; stabilizes the solution and ensures the proper formation of the immunoassay particles	legal requirements (medical regulations), customer requirements (research)	qualitative/quantitative specifications
0186-04	ESSENTIAL	4-(1,1,3,3-tetramethylbutyl)phenol, ethoxylated	Dispersing agent, surfactant, stabilising agent (clinical use)	It acts as a dispersant, preventing the aggregation of small particles and beads and reducing sample-to-sample carryover; lysing/denaturing agent that disrupts and solubilizes cell membranes in order to study cell content; wetting agent, reducing surface tension and enabling a proper interaction of the particles in solution; solubilisation of cell membranes, lipids and proteins, thus preventing i…	legal requirements (medical regulations), customer requirements (research)	qualitative/quantitative specifications
0186-05	ESSENTIAL	4-Nonylphenol, branched and linear, ethoxylated	Dispersing agent, surfactant, stabilising agent (clinical use)	It acts as a dispersant, preventing the aggregation of small particles and beads and reducing sample-to-sample carryover; lysing/denaturing agent that disrupts and solubilizes cell membranes in order to study cell content; wetting agent, reducing surface tension and enabling a proper interaction of the particles in solution; solubilisation of cell membranes, lipids and proteins, thus preventing i…	legal requirements (medical regulations), customer requirements (research)	qualitative/quantitative specifications
0186-06	Merged with 0186-04	4-(1,1,3,3-tetramethylbutyl)phenol, ethoxylated	Merged with 0186-04: Dispersing agent, surfactant, stabilising agent (non-clinical use)	Merged with 0186-04	Merged with 0186-04	Merged with 0186-04	Merged with 0186-04
0186-07	Merged with 0186-05	4-Nonylphenol, branched and linear, ethoxylated	Merged with 0186-05: Dispersing agent, surfactant, stabilising agent	Merged with 0186-05	Merged with 0186-05	Merged with 0186-05	Merged with 0186-05
0186-08	Excluded - Product Discontinuance	4-(1,1,3,3-tetramethylbutyl)phenol, ethoxylated	Excluded - Product Discontinuance	Excluded - Product Discontinuance	Excluded - Product Discontinuance	Excluded - Product Discontinuance	Excluded - Product Discontinuance
0188-01	ESSENTIAL	4-(1,1,3,3-tetramethylbutyl)phenol, ethoxylated	Surfactant	wettening of dried blood samples without impacting protein functioning/reduce the floating of sample dried blood spot (DBS) disks	legal requirements (medical regulations)	qualitative/quantitative specifications	Technically, there is no technical function in use 1 because it's a formulation step only. However, the formulation has a specific use that is covered by this so-called "upstream" application
0188-02	Merged with 0188-01	4-(1,1,3,3-tetramethylbutyl)phenol, ethoxylated	Merged with 0188-01	Merged with 0188-02	Merged with 0188-03	Merged with 0188-04	Merged with 0188-05
0189-01	ESSENTIAL	4-(1,1,3,3-tetramethylbutyl)phenol, ethoxylated	Virus inactivation	Inactivate enveloped viruses by a factor that is aligned with recommendations from health authorities; being a non-ionic surfactant with low interference with protein structure and the purification processes in place; little impact on the API’s produced, helping to ensure their efficiency and safety; easily removeable from the process after the S/D treatment step, so it is not present in the fina…	legal requirements (medical regulations)	qualitative/quantitative specifications
0190-01	ESSENTIAL	4-(1,1,3,3-tetramethylbutyl)phenol, ethoxylated	Emulsifier	Suspend microbial cells, extract target protein without destroying it. See also AfA 0205-01, 0142-01 and 0143-01	legal requirements (medical regulations)	qualitative/quantitative specifications	RAC/SEAC describe the technical function as "surfactant"
0192-01	ESSENTIAL	4-(1,1,3,3-tetramethylbutyl)phenol, ethoxylated	Surfactant	"4-tert-OPnEO is a surfactant in the DC 365 and is present to reduce the surface tension of the liquid it is dissolved in. 4-tert-OPnEO emulsifies the silicone oil in the water phase to stabilise the oil droplets and avoid their coalescence to reverse to an ‘oily phase’." AfA website/AoA	legal requirements (medical regulations)	qualitative/quantitative specifications
0193-01	ESSENTIAL	4-(1,1,3,3-tetramethylbutyl)phenol, ethoxylated	Surfactant, lysing agent	Being a non-ionic surfactant; low probability of interaction (in particular electrostatic interaction) with vectors or chromatography or ultra-filtration supports; Having viral clearance activity with inactivation of potentially present enveloped adventitious viruses, but also of contaminating baculoviruses; Being a mild detergent to conversely, not denature the proteins of interest which have to…	legal requirements (medical regulations)	qualitative/quantitative specifications
0196-01	COMPLEX	4-(1,1,3,3-tetramethylbutyl)phenol, ethoxylated	Emulsifier	As AfAs 0159-01, 0160-01, 0161-0 and 0184-01	legal requirements (medical regulations)	qualitative/quantitative specifications
0197-01	ESSENTIAL	4-(1,1,3,3-tetramethylbutyl)phenol, ethoxylated	Surfactant, stabilising agent	Enable formation of the microporous membrane structure by influencing the surface tension of the casting lacquer, provide biocompatibility, minimizes adverse interactions of microorganisms with the membrane surface, facilitates interaction of the membrane with analytes and filtration fluids during processing, improve product stability, prolongs the shelf life of the membranes	legal requirements (medical regulations), customer requirements	qualitative/quantitative specifications
0197-02	Merged with 0197-01	4-(1,1,3,3-tetramethylbutyl)phenol, ethoxylated	Merged with 0197-01	Merged with 0197-01	Merged with 0197-01	Merged with 0197-01	Merged with 0197-01
0198-01	ESSENTIAL	4-(1,1,3,3-tetramethylbutyl)phenol, ethoxylated	Surfactant	solubilitsation of proteins and lipids	legal requirements (medical regulations)	qualitative/quantitative specifications
0198-02	Merged with 0198-01	4-(1,1,3,3-tetramethylbutyl)phenol, ethoxylated	Merged with 0198-01: Surfactant	Merged with 0198-01	Merged with 0198-01	Merged with 0198-01	Merged with 0198-01
0199-01	ESSENTIAL	4-(1,1,3,3-tetramethylbutyl)phenol, ethoxylated	Detergent	(1) to ‘reduce the background’ by preventing non-specific reactions that could lead to false positive signals, and prevent of the salting effect, or (2) to act as a stabiliser so that these products can be guaranteed a shelf-life of at least one year	legal requirements (medical regulations)	qualitative/quantitative specifications
0200-01	COMPLEX	4-(1,1,3,3-tetramethylbutyl)phenol, ethoxylated	Surfactant, Stabilizing agent, Dispersing agent	Detergent, protein stabilisation, prevention of non-specific binding that ensures proteins remain stable in the solution, dispersing agent, cell lysis, certain CMC	legal requirements (medical regulations)	qualitative specifications
0200-02	ESSENTIAL	4-Nonylphenol, branched and linear, ethoxylated	Surfactant, Stabilizing agent, Dispersing agent	Detergent, protein stabilisation, prevention of non-specific binding that ensures proteins remain stable in the solution, dispersing agent, cell lysis, certain CMC	legal requirements (medical regulations)	qualitative/quantitative specifications
0200-03	Merged with 0200-01	4-(1,1,3,3-tetramethylbutyl)phenol, ethoxylated	Merged with 0200-01: Surfactant, Stabilizing agent, Dispersing agent	Merged with 0200-01	Merged with 0200-01	Merged with 0200-01	Merged with 0200-01
0200-04	Merged with 0200-02	4-Nonylphenol, branched and linear, ethoxylated	Merged with 0200-01: Surfactant, Stabilizing agent, Dispersing agent	Merged with 0200-02	Merged with 0200-02	Merged with 0200-02	Merged with 0200-02
0200-05	Merged with 0200-01	4-(1,1,3,3-tetramethylbutyl)phenol, ethoxylated	Merged with 0200-01: Surfactant, Stabilizing agent, Dispersing agent	Merged with 0200-01	Merged with 0200-01	Merged with 0200-01	Merged with 0200-01
0200-06	Merged with 0200-02	4-Nonylphenol, branched and linear, ethoxylated	Merged with 0200-01: Surfactant, Stabilizing agent, Dispersing agent	Merged with 0200-02	Merged with 0200-02	Merged with 0200-02	Merged with 0200-02
0200-07	Merged with 0200-01	4-(1,1,3,3-tetramethylbutyl)phenol, ethoxylated	Merged with 0200-01: Surfactant, Stabilizing agent, Dispersing agent	Merged with 0200-01	Merged with 0200-01	Merged with 0200-01	Merged with 0200-01
0200-08	Merged with 0200-02	4-Nonylphenol, branched and linear, ethoxylated	Merged with 0200-01: Surfactant, Stabilizing agent, Dispersing agent	Merged with 0200-02	Merged with 0200-02	Merged with 0200-02	Merged with 0200-02
0201-01	ESSENTIAL	4-(1,1,3,3-tetramethylbutyl)phenol, ethoxylated	Surfactant	non-ionic surfactant, cell lysis without impacting the extracted proteins (antigens, antibodies; lysing lipid-lipid bonds but not protein bonds), stabilise protein conformation, prevent antibody binding site denaturation, ensure maximum release of proteins from the cells or tissue for capture and analysis	legal requirements (medical regulations)	qualitative specifications
0201-02	Merged with 0201-01	4-(1,1,3,3-tetramethylbutyl)phenol, ethoxylated	Merged with 0201-01	Merged with 0201-01	Merged with 0201-01	Merged with 0201-01	Merged with 0201-01
0201-03	Merged with 0201-01	4-(1,1,3,3-tetramethylbutyl)phenol, ethoxylated	Merged with 0201-01	Merged with 0201-01	Merged with 0201-01	Merged with 0201-01	Merged with 0201-01
0201-04	Merged with 0201-01	4-(1,1,3,3-tetramethylbutyl)phenol, ethoxylated	Merged with 0201-01	Merged with 0201-01	Merged with 0201-01	Merged with 0201-01	Merged with 0201-01
0202-01	ESSENTIAL	4-(1,1,3,3-tetramethylbutyl)phenol, ethoxylated	Dispersant	As AfAs 0159-01, 0160-01, 0161-0 and 0184-01	legal requirements (medical regulations)	qualitative specifications/confidential
0203-01	ESSENTIAL	4-(1,1,3,3-tetramethylbutyl)phenol, ethoxylated	Surfactant/dispersant	As surfactant to assist in evenly dispersing the curing agent (manganese dioxide) in the hardener component of the two-part polysulfide sealants to providethe key technical criteria for the selection of sealants are: viscosity, density, working life, cure time, shelf life, hardness, adhesion, chemical and water resistance, corrosion resistance, thermal cycling resistance compatibility with substr…	legal requirements (safety)	qualitative/quantitative specifications
0203-02	Merged with 0203-01	4-(1,1,3,3-tetramethylbutyl)phenol, ethoxylated	Merged with 0203-01	Merged with 0203-01	Merged with 0203-01	Merged with 0203-01	Merged with 0203-01
0204-01	ESSENTIAL	4-(1,1,3,3-tetramethylbutyl)phenol, ethoxylated	Detergent	Prevent non-specific bindings and/or undesired protein interactions within the assay, enhancing its specificity (reducing false positive results) and increasing its sensitivity (true positive rate), help dispersing the reaction mixture ingredients (increasing homogeneity and therefore the precision of the assay)	legal requirements (medical regulations), customer requirements	qualitative/quantitative specifications
0204-02	Merged with 0204-01	4-(1,1,3,3-tetramethylbutyl)phenol, ethoxylated	Merged with 0204-01	Merged with 0204-01	Merged with 0204-01	Merged with 0204-01	Merged with 0204-01	Merged with 0204-01	Merged with 0204-01	Merged with 0204-01	Merged with 0204-01
0205-01	ESSENTIAL	4-(1,1,3,3-tetramethylbutyl)phenol, ethoxylated	Cell disruption	Water solubility, Should not denature the proteins being assessed, High purity available (Molecular Grade), Amphipathic Character, Low Critical Micelle Concentration value, Stability	legal requirements (medical regulations)	qualitative/quantitative specifications
0206-01	ESSENTIAL	4-(1,1,3,3-tetramethylbutyl)phenol, ethoxylated	Surfactant	preventing the denaturation of proteins, which aids in solubilisation, prevention of inter-molecular agglutination, non-specific binding to chromatography resin and undesirable adherence to tubing/container surfaces, assists in the lysis of cells to maximize production efficiency and stabilize the proteins prior to purification, stabilize the final (purified) protein in solution for inclusion as …	legal requirements (medical regulations)	qualitative/quantitative specifications
0206-02	ESSENTIAL	4-Nonylphenol, branched and linear, ethoxylated	Surfactant	preventing the denaturation of proteins, which aids in solubilisation, prevention of inter-molecular agglutination, non-specific binding to chromatography resin and undesirable adherence to tubing/container surfaces, assists in the lysis of cells to maximize production efficiency and stabilize the proteins prior to purification, stabilize the final (purified) protein in solution for inclusion as …	legal requirements (medical regulations)	qualitative/quantitative specifications
0206-03	Merged with 0206-01	4-(1,1,3,3-tetramethylbutyl)phenol, ethoxylated	Merged with 0206-01: Surfactant	As above, nut specifically applied in the process of coating Thyroid Stimulating Hormone Receptor (TSH-R) onto articles used as components of IVD reagent systems	Merged with 0206-01	Merged with 0206-01
0207-01	ESSENTIAL	4-Nonylphenol, branched and linear, ethoxylated	Surfactant/dispersant	As for 0203-01/-02	legal requirements (safety, airworthiness)	qualitative/quantitative specifications
0207-02	Merged with 0207-01	4-Nonylphenol, branched and linear, ethoxylated	Merged with 0207-01	Merged with 0207-01	Merged with 0207-01	Merged with 0207-01	Merged with 0207-01
0208-01	COMPLEX	Trichloroethylene	Solvent for rinsing	excellent solvency power to guarantee a complete extraction of PST from the intermediate product, be restless removed from the intermediate product at low temperature, do not attack PST and polyester (Alcantara® raw materials), not being flammable, good stability during repeated extraction and recycling does not attack pipes and machines, ensure a residue-free end product (≤ 0.5% of the solvent),…	Customer requirements (aviation standards JAR FAR, car makers quality standards, Alcantara's performance has to comply with international safety and quality standards)	internal quality control	Life cycle assessment/safe and sustainable by design: Trade-off between persistency and recycability of the substance? Alcantara® is a material composed of about 70% polyester (PET) and 30% polyurethan
0210-01	COMPLEX	Chromium trioxide	Etching agent	strong adhesion, strong oxidising properties, high durability, high chemical resistance	Customer requirements (specification, quality, performance), legal requirements	qualitative/quantitative specifications	"The etching (Uses 1 and 2) is performed to facilitate strong adhesion of an electroless deposited conductive surface to enable the successive electrolytic deposition of a Cr(0) metal coating by using either Cr(VI) or Cr(III) based electrolytes." RAC/SEAC p. 16
0210-02	Merged with 0210-01	Chromium trioxide	Merged with 0210-01: Etching agent	Merged with 0210-01	Merged with 0210-01	Merged with 0210-01	Merged with 0210-01
0210-03	COMPLEX	Chromium trioxide	Plating agent	Excellent corrosion protection and chemical resistance (ability to withstand use of harsh cleaning chemicals and impurities in water), Wear/abrasion resistance, UV radiation resistance and temperature stability, Durability and hardness (mechanical forces), Anti-adhesion, Aesthetic quality (colour matching), with mirror-like reflection, Suitable for food, physiologically harmless, preserving the l…	Customer requirements (specification, quality, performance), legal requirements (water, food safety)	qualitative/quantitative specifications
0211-01	COMPLEX	Chromium trioxide	Corrosion inhibitor	passivation of metal surface, form a stable oxide layer on the product and as such to ensure corrosion resistance and food safety and a surface amendable to subsequent processing	Customer requirements (specification, quality, performance), legal requirements (food safety requirments)	qualitative/quantitative specifications
0211-02	ESSENTIAL	Sodium dichromate	Corrosion inhibitor	passivation of metal surface, form a stable oxide layer on the product and as such to ensure corrosion resistance and food safety and a surface amendable to subsequent processing.	Customer requirements (specification, quality, performance), legal requirements (food safety requirments)	certification standards, qualitative specifications	Same AfA as 0211-01 but for another substance (sodium dichromate)
0212-01	COMPLEX	Chromium trioxide	Etching agent	strong adhesion, strong oxidising properties	Customer requirements (specification, quality, performance), legal requirements	qualitative/quantitative specifications	Technical function indicated by the applicant as corrosion inhibitor, although the AfA here describes the etching part, meaning, the technical function is actually being an etching agent
0212-02	COMPLEX	Chromium trioxide	Corrosion inhibitor	high durability, high chemical resistance	Customer requirements (specification, quality, performance), legal requirements	qualitative/quantitative specifications
0213-01	COMPLEX	Chromium trioxide	Hardener/oxidising agent/colouring agent	quality of colour/range of colours and finishing, corrosion resistance and durability/hardening of the steel articles	Customer requirements (specification, quality, performance)	quantitative/qualitative specifications
0214-01	COMPLEX	Chromium trioxide	Plating agent	Excellent wear resistance, Excellent adhesion between coating and substrate, High surface hardness, Excellent corrosion resistance, Adequate and adjustable layer thickness, Tribological advantages (adjustable friction properties), Support of lubrication, Ability to re-build worn-down parts, Flexibility to plate complex geometries	Customer requirements (specification, quality, performance)	qualitative/quantitative specifications
0214-02	Merged with 0214-01	Chromium trioxide	Etching agent/Plating agent	Enhancing the adhesive properties of the metal multilayer system applied in the subsequent electroplating steps; Providing an optimal surface roughness that in turn enables an adequate adhesion of the multilayer metal system	Customer requirements (specification, quality, performance)	certification standards, quantitative/qualitative specifications, own patent
0215-01	COMPLEX	Chromium trioxide	Plating agent	Excellent wear resistance, Excellent adhesion between coating and substrate, High surface hardness, Excellent corrosion resistance, Adequate and adjustable layer thickness, Tribological advantages (adjustable friction properties), Support of lubrication, Ability to re-build worn-down parts, Flexibility to plate complex geometries	Customer requirements (specification, quality, performance), legal requirements	qualitative/quantitative specifications
0215-02	COMPLEX	Chromium trioxide	Etching agent/Plating agent	Enhancing the adhesive properties of the metal multilayer system applied in the subsequent electroplating steps; Providing an optimal surface roughness that in turn enables an adequate adhesion of the multilayer metal system	Customer requirements (specification, quality, performance), legal requirements	qualitative/quantitative specifications
0216-01	COMPLEX	Chromium trioxide	Plating agent	strong adhesion, strong oxidising properties, high durability, high chemical resistance, aesthetic appearance with mirror-like reflection, long service life, wear and abrasion properties	Customer requirements (specification, quality, performance), legal requirements	qualitative/quantitative specifications
0216-02	COMPLEX	Chromium trioxide	Etching agent/Plating agent	Enhancing the adhesive properties of the metal multilayer system applied in the subsequent electroplating steps; Providing an optimal surface roughness that in turn enables an adequate adhesion of the multilayer metal system	Customer requirements (specification, quality, performance), legal requirements	qualitative/quantitative specifications
0217-01	COMPLEX	Bis(2-methoxyethyl) ether	Solvent for surface treatment	achieve adhesion to the polymer surface (sufficient solvation of the radical anion salt (...), relatively high flash point reducing the physico-chemical hazard during use, a viscosity similar to that of water (...), good chemical stability over a range of process temperatures (20 - 60°C), stability during storage and solvent recovery) (see also p. 25 AoA-SEA)	Customer requirements, legal requirements	qualitative/quantitative specifications	"Diglyme is used as a solvent for sodium naphthalide to produce an etchant for fluoropolymer surface modification. Naphthalene is reacted with sodium metal, which is used for the efficient reduction of fluoropolymer surfaces." RAC/SEAC opinion p. 20
0217-02	Merged with 0217-01	Bis(2-methoxyethyl) ether	Merged with 0217-01	Merged with 0217-00	Merged with 0217-01	Merged with 0217-01	Merged with 0217-01
0218-01	NON-ESSENTIAL	Chromium trioxide	Etching agent	Create a specific micro roughness to the substrate’s surface to provide the required adhesion for the subsequent coatings	Customer requirements (specification, quality, performance)	qualitative/quantitative specifications
0218-02	NON-ESSENTIAL	Chromium trioxide	Plating agent	Corrosion resistance, Resistance against cleaning agents, abrasion/wear resistance, adhesion, sunlight resistance, temperature change resistance/heat resistance to serve aesthetics and haptics	Customer requirements (specification, quality, performance)	qualitative/quantitative specifications
0219-01	COMPLEX	Chromium trioxide	Plating agent	stay-sharp time, easy filing/grindability	Customer requirements (specification, quality, performance)	qualitative/quantitative specifications
0220-01	NON-ESSENTIAL	Chromium trioxide	Etching agent	creation of caverns on the component’s surface/providing optimal adhesion of the metal multilayer system/adequate throughput/compatible with the substrates (etching part)	Customer requirements (specification, quality, performance)	qualitative/quantitative specifications
0220-02	NON-ESSENTIAL	Chromium trioxide	Plating agent	protecting against wear, increasing surface hardness, providing aesthetic value	Customer requirements (specification, quality, performance)	qualitative/quantitative specifications
0221-01	COMPLEX	Chromium trioxide	Stabilising agent/surface treating agent	Form stable oxide layer on the metal surface to ensure corrosion resistance and food safety	legal requirements (FCM regulations)	qualitative/quantitative specifications
0221-02	COMPLEX	Sodium dichromate	Stabilising agent/surface treating agent	Form stable oxide layer on the metal surface to ensure corrosion resistance and food safety	legal requirements (FCM regulations)	qualitative/quantitative specifications	"During the ETP process the surface of tin-plated steel is passivated in a cathodic process in the presence of chromium (VI) salts by covering the tin-plated steel with an inert layer of metallic chromium and chromium (III) oxide." AfA website.
0222-01	NON-ESSENTIAL	Sodium dichromate	Mordant/Chelating agent	Deep color tone (blue)	Customer requirements (specification, quality, performance)	qualitative/quantitative specifications
0223-01	COMPLEX	1,2-Dichloroethane (EDC)	Swelling agent	Solubility in sulphuric acid (a key parameter to support recyclability), boiling point in the range of 80-120°C, freezing point < 0°C, sufficient swelling efficiency for the PS-DVB copolymer (…), solvent stability	Customer requirements (specification, quality, performance), legal requirements (qualification, certification)	internal quality control	Very detailed description of technical functionality requirements, swelling agent needed to prevent the copolymer structure from collapsing
0225-01	COMPLEX	4,4'-methylenebis[2-chloroaniline]	Curing agent/chain extender	mechanical strength, coefficient of friction, dynamic loadbearing capacity, cutting resistance and adhesion to the metal substrate	Customer requirements (specification, quality, performance)	internal quality control	"PUs manufactured with a MOCA based system have properties suited to components used in harsh environments." AfA website, "reliability requirements" in AoA/SEA
0225-02	COMPLEX	4,4'-methylenebis[2-chloroaniline]	Curing agent/chain extender	mechanical strength, coefficient of friction, dynamic loadbearing capacity, cutting resistance and adhesion to the metal substrate.	Customer requirements (specification, quality, performance)	internal quality control
0226-01	ESSENTIAL	4-(1,1,3,3-tetramethylbutyl)phenol, ethoxylated	Surfactant	Break protein-protein, protein-lipid and lipid-lipid associations - facilitate selective removal of hydrophobic contaminants like lipopolysaccharides and hydrophobic host cell proteins without denaturing the Active Ingredient protein	legal requirements (pharmaceutical regulations, Good Manufacturing Practice)	qualitative/quantitative specifications
0227-01	ESSENTIAL	Trichloroethylene	Solvent	Compatible with the enzymatic reaction, Selective precipitation of β-cyclodextrin for increasing yield and selectivity, Non miscible with water facilitating the recovery of the complex, Low volatility allowing reaction between 50 and 90°C, Ability to be stripped from the process and be eliminated from the final product, Stable enough to be recycled, Compliant with regulation concerning solvent re…	Customer requirements (specification, quality, performance), legal requirements (food/pharmaceutical safety certification)	qualitative specification, certification standards	In addition of TCE to precipitate the cyclodextrins as a compound, making it possible to separate the cyclodextrin from the hydrolysated starch. Revalidation of the production process and re-approval of market authorizations by regional and national authorities. BCD is a broadly approved food additive.
0228-01	ESSENTIAL	Chromium trioxide	Etching and plating agent	Provide hardness, wear resistance, smooth movement of the valves, resistance to high temperatures, endurance (engine life)	Not described	qualitative/quantitative specifications	In contrast to majority of other chromium AfAs, this one has only one AfA for "etching" and functional "plating"
0229-01	ESSENTIAL	Chromium trioxide	Passivation agent	Prevent oxidisation of the foil during storage or further processing and during the use of LiB anodes, the propagation of cupric ions throughout the battery during its life-time use, improve battery performance (capacity, cell’s impedance and peel strength of anode film)	Customer requirements (specification, quality, performance)	qualitative/quantitative specifications
0231-01	COMPLEX	Chromium trioxide	Oxidising agent, plating agent, Itermediate (precursor),	Corrosion protection, resistance to wear and abrasion, visual appearance to achieve higher perceived value	Customer requirements (specification, quality, performance), legal requirements (food safety requirments)	qualitative/quantitative specifications
0232-01	ESSENTIAL	Dichromium tris(chromate)	Corrosion inhibitor/chemical resistance provider	Corrosion resistance, adhesion promotion, layer thickness, chemical resistance, thermal resistance (for monotube products)	Customer requirements (specification, quality, performance)	qualitative/quantitative specifications
0233-01	COMPLEX	Chromium trioxide	Plating agent	extending the equipment's lifetime, ensuring their correct and safe functioning, hardness, wear resistance, corrosion resistance, microcracking for tribologically advantageous properties such as dry-running, sliding and anti-adhesion	Customer requirements (specification, quality, performance), legal requirements (FCM, RoHS)	qualitative/quantitative specifications	"several industry sectors, including, for example, plastics production, mechanical engineering, metalworking, hydraulics, textiles, automotive and printing. In these applications, where machines and their parts are used under highly demanding conditions (e.g. high temperature, constant friction and impact, exposure to acids, etc.), the deposited chrome layer acts as a barrier against corrosion an…
0234-01	Merged with 0234-02	Chromium trioxide	Merged with 0234-02	Merged with 0234-02	Merged with 0234-02	Merged with 0234-02	Merged with 0234-02
0234-02	COMPLEX	Chromium trioxide	Plating agent	homogeneous, scratchproof, highly wear resistant, corrosion resistant and hard (> 900 HV) for achieving fine and clear images and high printing consistency, resistant to oxidation, enabling the use of water as a printing ink solvent (see also AoA/SEA p. 63)	Customer requirements (specification, quality)	qualitative/quantitative specifications	RAC/SEAC opinion 2022. "...The substance’s function is only relevant for the subsequent hard chrome plating of printing and embossing cylinders described in Use 2." AfA website use 1
0235-01	COMPLEX	Chromic acid	corrosion and chemical resistance provision [added]	"excellent" adhesion on substrate, high durability + corrosion + chemical resistance of the brass parts, color consistency/brightness (aesthetic quality)	Customer requirements (specification, quality)	qualitative/quantitative specifications	The plated brass parts are used for drinking water. Economic impacts described: "Due to the hitherto unmatched performance and end result of Cr(VI)-based chrome plating ... customers are still reluctant to replace the use of chrome-plated products with these alternatives. Some customers, particularly in the Asian market, even insist on purchasing articles that are chrome-plated with Cr(VI)." SEA,…
0236-01	ESSENTIAL	Sodium dichromate	Anticorrosion agent	resistance to corrosion for sealed circuits, effectiveness at high operating temperatures, high functionality under high pressure, long-lasting service, prevention of gas formation	Operating requirements (the GAHP technology itself)	internal quality control	"As for the corrosion resistance, sodium dichromate allows to create a film inside the circuit to prevent ammonia and water from corroding the metal and cause the circuit to break with consequent liquid leakage and prevents the formation of gas that could compromise the structure of the circuit." AfA website
0237-01	COMPLEX	Chromium trioxide	Plating agent	Excellent corrosion protection/hemical resistance to the substrates in a wide range of environments and conditions, Wear and abrasion resistance, Adhesion to substrate, Temperature change/ heat resistance, Colour consistency to ensure the serial production of all parts with the same shade of colour, Surface appearance (absence or limited surface defects), Longevity, provide a bright/matt silvery …	Customer requirements (specification, quality, performance), legal requirements (drinking water regulations)	qualitative/quantitative specifications	"... three main market sectors: bathroom, kitchen and wellness area applications.. approximately 1 300 items. Some examples of the products affected are wash basins: single control, dual control, basin single/dual control, wall mounted single/dual control, bidets: single control, dual control, deck-mounted 3-hole set, showers: single-control, dual control, thermostatic, wall mounted, shower colum…
0238-01	COMPLEX	Chromium trioxide	Plating agent	Provide high resistance to wear and corrosion, Optical surface properties (variability of gloss and further refinement of the surface structure, patented technology), Very high surface hardness, excellent adhesion between coating and substrate, Resistance to high temperatures, Antiadhesion properties, Optimal physical characteristics (ductility, friction coefficient, and tensile strength), Abilit…	Customer requirements (specification, quality)	qualitative/quantitative specifications	"The application of the chromium trioxide-based chrome coating onto the press plate’s surface ensures the demanded level of detail of the wood imprint through maintaining the before-established structure as well as a high level of endurance and resistance of the plate itself." AfA website
0239-01	ESSENTIAL	4-(1,1,3,3-tetramethylbutyl)phenol, ethoxylated	Surfactant	Cell extraction, cell lysis, coating of biological antigens onto articles, inactivation of microorganisms that produce targeted antigen, solvent exchange	Customer requirements (R&D), legal requirements (medical regulations)	qualitative/quantitative specifications
0244-01	NON-ESSENTIAL	Chromium trioxide	Etching agent	Creation of rough plastic surface structure/providing optimal adhesion of the metal multilayer system/adequate throughput/compatible with the substrates (etching part)	Customer requirements (specification, quality)	qualitative/quantitative specifications
0244-02	NON-ESSENTIAL	Chromium trioxide	Plating agent	High corrosion restistance, protecting against wear, chemical resistance (e.g. cleaning agents), UV resistance, colour matching to customer requirement	Customer requirements (contracts)	qualitative/quantitative specifications
0247-01	ESSENTIAL	4-(1,1,3,3-tetramethylbutyl)phenol, ethoxylated	Surfactant	Selective solubilisation of target proteins, provide phase separation at low temperatures, purification of lipidated proteins, ensure process compatibility, easy removal from the final product	legal requirements (medical regulations)	qualitative/quantitative specifications
0248-01	ESSENTIAL	4-Nonylphenol, branched and linear, ethoxylated	Emulsifier	Create a highly reticulated interface between the glass fibre and the epoxy matrix to obtain a material with strong mechanical performance in static and fatigue and resistant to wet and temperature ageing	legal requirementstions, customer requirements (performance, qualification, certification)	qualitative/quantitative specifications

## Sheet: Health-safety-society
Consultation Number	Name	Identification of non-essentiality for H/S/FOS	Does the technical function of the SVHC fulfills the essential use criteria?	Criterion/criteria fulfilled	Description of the criteria fulfillment	Criterion/criteria fulfilled - unclear	Description of the unclear criteria fulfillment	Purpose of technical function that does not fulfill any criterion/criteria	Description of the non-fulfillment	The impact assessment on human health/safety was… (qualitative/quantitative non-monetary/ monetary/not assessed)	Description of human health/safety impacts	The impact assessment on the environment was…	Description of environmental impacts	The impact assessment on social/societal aspects was…	Description of social impacts	The impact assessment on the applicant's own economy was...	Description of economic impacts	The impact assessment on the wider economy was…	Description of the wider economic impacts	Notes/Discussion points
0004-02	Bis(2-ethylhexyl) phthalate (DEHP)	MIXED	PARTIALLY	Production of medical devices	health service/life saving service e.g. extending the life of blood in stored in blood bags/ability to sterilise flexible PVC compounds	Role of the technical function of PVC articles in the automotive production industry and medical devices unclear	safety of automotives or just decorative/cheaper building parts used? Further, used in ceramic sheets and printing pastes for production of capacitors and lambda sensor elements whose final performance requirements are unclear, see CSR	None identified	None identified	not available	not available	not available	not available	quantitative	loss of ≥ 600 jobs, increase of prices	qualitative (quantitative confidential)	closure of manufacturing site	qualitative (quantitative confidential)	profit loss for the EEA PVC market + region of production plant, increase of plasticiser costs	RAC: exposure assessment at workplaces not adeqate - extremely short and intransparent non-confidential SEA (5 pages in total) - challenge: extremely broad use spectrum (see SP) - information for potential importance of essentiality assessment provided but no link described between function and the end-product
0032-03	Chromium trioxide	COMPLEX	PARTIALLY	(Water) hygiene	Sanitary articles treated with the SVHC: , hygiene (ability to be cleaned frequently, often using harsh abrasive chemicals), "excellent health and environmental safety for finished articles (no nickel leaching)" RAC/SEAC opinion	Role of the technical function for health/safety related articles	articles for hospitals, dentist chairs. "not all manufacturers and/or importers and formulators were able to identify the end-uses of their raw materials or as job platers might do chrome plating for different end-uses. Additionally, variations in market shares and stock building might further distort this classification." RAC/SEAC opinion p. 53. What criteria match "durability (hardness, strengt…	Aesthetics	Functional chrome plating with decorative character: Cosmetic industry: cosmetic fragrance caps, Consumer and white goods: components for household appliances (like washing machine rings, coffee machines), manicure and locks, fitness tools, cycles and motorcycles, furniture, lightning, Black chroming: a special kind of chrome plating, which is applied for example in spacecraft components, electro…											Please note that the application emphasises the decorative character of the chrome plating which has no link to H/S/FOS. Only job losses as social impacts assessed. Dilemma of upstream applications briefly discussed in comment section of RAC/SEAC opinion starting p. 80
0064-02	Chromium trioxide	COMPLEX	PARTIALLY	Overall health/safety/society	Functional chrome plating: Food safety, skin tolerance, no nickel leakage, military and defence, drinking water usability, biocompatibility (medicine), medical, pharmaceutical and healthcare applications, electronic components	Role of technical function in the entire use spectrum	Unclear if the technical function is needed to provide essential properties to all the chrome-treated articles produced ("utilisations" in pre- and post-treatment processes: electropolishing, stripping, plastics pickling, anodising of metal articles, stainless steel dyes)	Aesthetics	Decorative chromium plating: Customers' requirements of the visual apprearance of chrome-treated articles
0064-03	Chromium trioxide	Merged with 0064-02	Merged with 0064-02	Merged with 0064-02	Merged with 0064-02	Merged with 0064-02	Merged with 0064-02	Merged with 0064-02	Merged with 0064-02											Merged with 0064-02
0064-04	Chromium trioxide	Merged with 0064-02	Merged with 0064-02	Merged with 0064-02	Merged with 0064-02	Merged with 0064-02	Merged with 0064-02	Merged with 0064-02	Merged with 0064-02											Merged with 0064-02
0071-01	Chromium trioxide	NON-ESSENTIAL	NO	None identified	None identified	None identified	None identified	Aesthetics	decorative character of chrome-plated articles
0092-01	Chromium trioxide	NON-ESSENTIAL	NO	None identified	None identified	None identified	None identified	Aesthetics	decorative character of chrome-plated articles
0094-01	2,2'-dichloro-4,4'-methylenedianiline (MOCA)	COMPLEX	PARTIALLY	Safety of PU articles	e.g. abrasion and cut resistance; heat, cut and tear resistance, good fire retardant properties, safety of medical devices (see AoA)	Role of the technical function with regard to the specific products' properties needed by listed sectors using PU plastics made by MOCA	e.g. what is the link of the technical function of MOCA that it gives to articles used in public transport, medical devices, windfarm industry etc	None identified but evaluation not possible due to broad use spectrum	None identified	quantitative, monetary	number of exposed workers/local population via environment, excess cancer risk cases calculated/ monetised health risks
0095-03	Chromium trioxide	COMPLEX	PARTIALLY	Drinking water safety	Same as e.g. AfA 0130, 0131, 0132 and 01333	Role of technical function in the broad spectrum of applications of the produced chrome-plated articles	Connection between technical function and H/S/FOS in chrome-plated articles for furniture, white goods, sanitary articles etc.	Aesthetics	decorative character of chrome-plated articles
0105-01	Sodium dichromate	Merged with 0105-02	Merged with 0105-02	Merged with 0105-02	Merged with 0105-02	Merged with 0105-02	Merged with 0105-02	Merged with 0105-02	Merged with 0105-02	Merged with 0105-01	Merged with 0105-01
0105-02	Sodium dichromate	NON-ESSENTIAL	NO	None identified	None identified	None identified	None identified	Aesthetics	"chrome-based dyes ensure an excellent wet fastness and a depth of tone and intensity that cannot be reached with other dye molecules." AfA website of 0222-01, used by fashion industry to dye in intense blue and black colours	"additional benefits to society have been assessed qualitatively but have not been monetised. These additional benefits comprise avoided wider economic impacts." RAC/SEAC
0130-01	Chromium trioxide	COMPLEX	PARTIALLY	Drinking water safety	"essential to achieve the critical performance characteristics related to goods in contact with drinking water"/prevention of nickel leakage, longevity, AfA website	Role of technical function in the broad spectrum of applications of the produced chrome-plated articles	Clarification needed - complex supply chain	Aesthetics	decorative character of chrome-plated articles
0131-01	Chromium trioxide	COMPLEX	PARTIALLY	Drinking water safety	"Functional chrome plating is essential to achieve the critical performance characteristics related to goods in contact with drinking water." AfA website	Role of technical function in the broad spectrum of applications of the produced chrome-plated articles	Clarification needed - complex supply chain	Aesthetics	decorative character of chrome-plated articles
0132-01	Chromium trioxide	COMPLEX	PARTIALLY	Drinking water safety	"Functional chrome plating is essential to achieve the critical performance characteristics related to goods in contact with drinking water." AfA website	Role of technical function in the broad spectrum of applications of the produced chrome-plated articles	Clarification needed - complex supply chain	Aesthetics	decorative character of chrome-plated articles
0133-01	Chromium trioxide	COMPLEX	PARTIALLY	Drinking water safety	"Functional chrome plating is essential to achieve the critical performance characteristics related to goods in contact with drinking water." AfA website	Role of technical function in the broad spectrum of applications of the produced chrome-plated articles	Clarification needed - complex supply chain	Aesthetics	decorative character of chrome-plated articles
0136-01	Sodium chromate	ESSENTIAL	YES	Matching CO2 emission reduction goals	GAHP save 40% energy compared to boiler heating systems, thus needed to meet the EC's carbon emission reduction goals + reduce costs on consumers. The natural refrigerant solution "mandatorily requires the use of corrosion inhibitor" Sodium Chromate SEA p. 11	None identified	None identified	None identified	None identified	quantitative, monetary	number of exposed workers/local population via environment, excess cancer risk cases calculated/ monetised health risks	qualitative, monetary	CO2 reduction, energy conservation - Ecotoxicological impacts or similar were not assessed	monetary, qualitative	Society's benefit of continues use e.g. reaching CO2 emission goals, energy cost savings - in a non-use scenario the public would not profit from GAHP technology - unemployment - lack of public trust in technology - lack of funding for universities for GAHP research	qualitative, monetary	loss of profit, relocation to non-EEA site, economic benefits	qualitative	lost EU leadership in GAHP technology	"Gas Absorption Heat Pumps (GAHP) are seen as one of the keys to achieve the targeted aims of CO2 emission reduction set by the European Commission until 2050. The GAHP can be seen as a replacement technology for the boiler technology with higher efficiency using 40% less primary energy input and less CO2 emissions due to the use of renewable energy sources. Such energy savings result in 40% savi…
0140-01	4-(1,1,3,3-tetramethylbutyl)phenol, ethoxylated	ESSENTIAL	YES	IVD (in vitro diagnostic)	Detergent properties/non-ionic surfactant properties/protein solubilisation to lyse cell membranes, extract active proteins and control non-specific reactions during production of reagents for IVD screening tests for heparin induced thrombocytopenia. "avoided negative impacts on hospitals and patients related to the unavailability of STA neoplastine R15 and Asserachrom" RAC/SEAC opinion use 1 p. 7	None identified	None identified	None identified	None identified
0140-02	4-(1,1,3,3-tetramethylbutyl)phenol, ethoxylated	Merged with 140-01	Merged with 140-01	Merged with 140-01	Merged with 140-01	Merged with 140-01	Merged with 140-01	Merged with 140-01	Merged with 140-01	Merged with 140-01
0141-01	4-(1,1,3,3-tetramethylbutyl)phenol, ethoxylated	ESSENTIAL	YES	IVD	Technical function needed to ensure reliability and "availability of electrophoresis kits for the diagnosis of chronic diseases (characterised by e.g. enzymatic dysfunction or overproduction) and for rare and difficult to diagnose diseases, such as Waldenström disease or Multiple Myeloma." RAC/SEAC opinion p. 7, AoA/SEA use 1 p. 81 and use 2 p. 31	None identified	None identified	None identified	None identified
0141-02	4-(1,1,3,3-tetramethylbutyl)phenol, ethoxylated	Merged with 0141-02	Merged with 0141-02	Merged with 0141-02	Merged with 0141-02	Merged with 0141-02	Merged with 0141-02	Merged with 0141-02	Merged with 0141-02	Merged with 0141-02
0141-03	4-(1,1,3,3-tetramethylbutyl)phenol, ethoxylated	Merged with 0141-02	Merged with 0141-02	Merged with 0141-02	Merged with 0141-02	Merged with 0141-02	Merged with 0141-02	Merged with 0141-02	Merged with 0141-02	Merged with 0141-02
0142-01	4-Nonylphenol, branched and linear, ethoxylated	ESSENTIAL	YES	IVD	Substance function and performances needed for identification and quantification of alkaline phosphatase (AP) isoenzymes in human serum needed for the interpretation of IVD test results based on protein separation: steoporosis, Paget's disease, vitamin D deficiency rickets, certain cancers with bone metastases, AfA website and AoA/SEA	None identified	None identified	None identified	None identified
0143-01	4-(1,1,3,3-tetramethylbutyl)phenol, ethoxylated	ESSENTIAL	YES	IVD	Technical function needed to ensure reliabilityaccuracy/sensitivity/precision/availability of diseases. "importance of molecular extraction systems under Use-1 for the diagnosis of a broad scope of infectious diseases. bioMérieux extraction system concerns a vast array of viral and microorganism pathologies including lower and upper respiratory tract infections which can be caused by many viruses…	None identified	None identified	None identified	None identified
0143-02	4-(1,1,3,3-tetramethylbutyl)phenol, ethoxylated	Merged with 0143-01	Merged with 0143-01	Merged with 0143-01	Merged with 0143-01	Merged with 0143-01	Merged with 0143-01	Merged with 0143-01	Merged with 0143-01	Merged with 0143-01
0143-03	4-(1,1,3,3-tetramethylbutyl)phenol, ethoxylated	Merged with 0143-01	Merged with 0143-01	Merged with 0143-01	Merged with 0143-01	Merged with 0143-01	Merged with 0143-01	Merged with 0143-01	Merged with 0143-01	Merged with 0143-01
0155-01	4-(1,1,3,3-tetramethylbutyl)phenol, ethoxylated	ESSENTIAL	YES	Medical products	Technical function needed for virus inactivation in human plasma-derived medicinal products for e.g. surgeries and transfusions ("here is a risk that viruses from the plasma donors could spread to the recipient of the medicinal product if nothing was done to remove the viruses from the raw material." RAC/SEAC opinion p. 16/SEA). Unavailability of these products would affect the health of human be…	None identified	None identified	None identified	None identified
0156-01	4-(1,1,3,3-tetramethylbutyl)phenol, ethoxylated	ESSENTIAL	YES	Medical product (vaccine)	Technical function needed to split and inactivate viruses used to produce an influenza vaccine ("produces seasonal influenza vaccines that protect the public against either three or four strains of influenza as well as single strain vaccines when an influenza pandemic occurs." AfA website/SEA)	None identified	None identified	None identified	None identified
0157-01	4-(1,1,3,3-tetramethylbutyl)phenol, ethoxylated	ESSENTIAL	YES	Medical product	Technical function needed to purify the pre-cursor protein of the final biosimilar drug that is used to prevent the occurrence or reduce the duration of febrile neutropenia in cancer patients receiving immunosuppressive chemotherapy	None identified	None identified	None identified	None identified
0158-01	4-(1,1,3,3-tetramethylbutyl)phenol, ethoxylated	ESSENTIAL	YES	Medical product	Technical function needed for virus inactivation and non-distruction of target protein for drug production to treat Rheumatoid Arthritis, Juvenile Idiopathic Arthritis and Adult Psoriatic Arthritis	None identified	None identified	None identified	None identified
0159-01	4-(1,1,3,3-tetramethylbutyl)phenol, ethoxylated	ESSENTIAL	YES	Medical device (packaging for medicine)	For the safe application of a glass syringe prefilled with a medicine product, a smooth glide of the plunger stopper in the syringe is necessary - siliconization of the syringes through silicon oil emulsion that contains OPnEO as an emulsifier and enables needed mixing properties, spreading properties during spraying and not interfering with siliconization during dry heat sterilization. Finally, …	None identified	None identified	None identified	None identified
0160-01	4-(1,1,3,3-tetramethylbutyl)phenol, ethoxylated	ESSENTIAL	YES	Medical device (packaging for medicine)	as above	None identified	None identified	None identified	None identified
0161-01	4-(1,1,3,3-tetramethylbutyl)phenol, ethoxylated	ESSENTIAL	YES	Medical device (packaging for medicine)	as above	None identified	None identified	None identified	None identified
0162-01	4-(1,1,3,3-tetramethylbutyl)phenol, ethoxylated	ESSENTIAL	YES	Medical products	Technical function as virus inactivation in the manufacture of pharmaceutical products (API) used in the treatment of rare bleeding disorders	None identified	None identified	None identified	None identified
0172-01	4-Nonylphenol, branched and linear, ethoxylated	ESSENTIAL	YES	Pharmaceutical, food safety	Technical function needed to produce properly functioning chromatography resins: "in the biopharmaceutical industry for the manufacture of biological API’s such as recombinant proteins, insulin, vaccines, viruses, monoclonal antibodies and blood plasma derivatives. In addition, they are also used in academic research and the food & beverages industry. In the case of academic research, NPE-depende…	None identified	None identified	None identified	None identified
0173-01	4-(1,1,3,3-tetramethylbutyl)phenol, ethoxylated	Application void	Application void	Application void	Application void	Application void	Application void	Application void	Application void
0174-01	4-(1,1,3,3-tetramethylbutyl)phenol, ethoxylated	ESSENTIAL	YES	Pharmaceutical	Technical function is to remove residual E. coli host cell proteins and host cell DNA in the manufacture of one biopharmaceutical protein, which is used for the manufacture of one biosimilar drug product used to prevent infection and neutropenic fevers for patients undergoing cancer chemotherapy	None identified	None identified	None identified	None identified
0176-01	4-(1,1,3,3-tetramethylbutyl)phenol, ethoxylated	ESSENTIAL	YES	Pharmaceutical	Technical function as viral inactivation for manufacture two plasma-derived medicinal products (ClairYg® and IqYmune®) which are are "Immunoglobulin medicines used to treat adult and pediatric patients with serious, and sometimes fatal, rare immune system disorders. Immunoglobulin medicines are on the WHO list of essential medicines." AfA/SEA	None identified	None identified	None identified	None identified
0177-01	4-(1,1,3,3-tetramethylbutyl)phenol, ethoxylated	ESSENTIAL	YES	Pharmaceutical	Technical function in the washing buffer needed to manufacture pure Qarziba, which is designated as Orphan Drug by the EMA (European Medicines Agency), and is currently the only monoclonal antibody available on the market for the treatment of children with high-risk neuroblastoma.	None identified	None identified	None identified	None identified
0178-01	4-(1,1,3,3-tetramethylbutyl)phenol, ethoxylated	ESSENTIAL	YES	Medical product/patient safety	"One of the major concerns from healthcare authorities is patient safety. For intravenously or subcutaneously administered medicinal products from biological sources, regulators focus on the potential of viral transmission (e.g. HIV). Reliable enveloped virus clearance is required during the manufacturing process as these viruses are highly adaptable and can rapidly change their envelope in order…	None identified	None identified	None identified	None identified
0179-01	4-(1,1,3,3-tetramethylbutyl)phenol, ethoxylated	ESSENTIAL	YES	IVD	Technical function needed for a sensitive and reproducible detection of pathogen nucleic acid: diagnosis, confirmation and follow-up of viral, bacterial and parasitic pathologies, respiratory, gastrointestinal, blood culture, and meningitis/encephalitis diagnostic tests	None identified	None identified	None identified	None identified
0180-01	4-(1,1,3,3-tetramethylbutyl)phenol, ethoxylated	ESSENTIAL	YES	IVD	Technical function needed to ensure reliabilityaccuracy/sensitivity/precision of immunoassays dedicated to the diagnosis of viral (HIV, HCV, Dengue) and parasitic infections, "diagnosis, the follow-up or the exclusion of several pathologies, on a global worldwide scale." Aoa/SEA p. 104	None identified	None identified	None identified	None identified
0180-02	4-Nonylphenol, branched and linear, ethoxylated	ESSENTIAL	YES	IVD	Technical function needed to ensure reliabilityaccuracy/sensitivity/precision of immunoassays dedicated to the diagnosis of viral (e.g. HIV, Hepatitis A,B, C, Dengue) and parasitic infections (e.g. Malaria, Leishmaniosis, E.coli in bathin water), including animal welfare to detect Transmissible Spongiform Encephalopathies (TSEs) (causes "mad cow disease")	None identified	None identified	None identified	None identified
0180-03	4-(1,1,3,3-tetramethylbutyl)phenol, ethoxylated	Merged with 0180-01	Merged with 0180-01	Merged with 0180-01	Merged with 0180-01	Merged with 0180-01	Merged with 0180-01	Merged with 0180-01	Merged with 0180-01	Merged with 0180-01
0180-04	4-(1,1,3,3-tetramethylbutyl)phenol, ethoxylated	Merged with 0180-01	Merged with 0180-01	Merged with 0180-01	Merged with 0180-01	Merged with 0180-01	Merged with 0180-01	Merged with 0180-01	Merged with 0180-01	Merged with 0180-01
0180-05	4-(1,1,3,3-tetramethylbutyl)phenol, ethoxylated	Merged with 0180-01	Merged with 0180-01	Merged with 0180-01	Merged with 0180-01	Merged with 0180-01	Merged with 0180-01	Merged with 0180-01	Merged with 0180-01	Merged with 0180-01
0183-01	4-(1,1,3,3-tetramethylbutyl)phenol, ethoxylated	ESSENTIAL	YES	IVD	Technical function needed to ensure a safe blood grouping/transfusion procedure	None identified	None identified	None identified	None identified
0184-01	4-(1,1,3,3-tetramethylbutyl)phenol, ethoxylated	ESSENTIAL	YES	Medicinal devices	"DC365 is a silicone-based emulsion for which OPEO is used for its emulsifying properties and to maintain a uniform dispersion. Both applicants use DC365 in the siliconisation of glass cartridges and glass beads in the manufacture of nine medicinal products used for the treatment of Type 1 and 2 diabetes (insulin) and osteoporosis. Siliconisation is an important part of the manufacturing process …	None identified	None identified	None identified	None identified
0185-01	4-(1,1,3,3-tetramethylbutyl)phenol, ethoxylated	ESSENTIAL	YES	IVD	Technical function needed to ensure reliabilityaccuracy/sensitivity/precision of immunoassays "to detect a wide variety of predefined infectious diseases in cattle, sheep and goats", RAC/SEAC use 1 p. 18 and p. 32, "screen for and detect various antigens, antibodies or proteins that are markers for disease or pregnancy in "livestock" and "pets"" AfA website use 3	None identified	None identified	None identified	None identified
0185-02	4-(1,1,3,3-tetramethylbutyl)phenol, ethoxylated	Merged with 0185-01	Merged with 0185-01	Merged with 0185-01	Merged with 0185-01	Merged with 0185-01	Merged with 0185-01	Merged with 0185-01	Merged with 0185-01	Merged with 0185-01
0185-03	4-(1,1,3,3-tetramethylbutyl)phenol, ethoxylated	Merged with 0185-01	Merged with 0185-01	Merged with 0185-01	Merged with 0185-01	Merged with 0185-01	Merged with 0185-01	Merged with 0185-01	Merged with 0185-01	Merged with 0185-01
0185-04	4-Nonylphenol, branched and linear, ethoxylated	ESSENTIAL	YES	IVD, vetenary	Technical function needed to ensure reliabilityaccuracy/sensitivity/precision of ELISA immunoassays/SNAP tests to detect various diseases in "livestock" and "pets". Well-being of pet owners.	None identified	None identified	None identified	None identified
0186-01	4-(1,1,3,3-tetramethylbutyl)phenol, ethoxylated	Merged with 0186-03	Merged with 0186-03	Merged with 0186-03	Merged with 0186-03	Merged with 0186-03	Merged with 0186-03	Merged with 0186-03	Merged with 0186-03
0186-02	4-Nonylphenol, branched and linear, ethoxylated	Merged with 0186-05	Merged with 0186-05	Merged with 0186-05	Merged with 0186-05	Merged with 0186-05	Merged with 0186-05	Merged with 0186-05	Merged with 0186-05
0186-03	4-(1,1,3,3-tetramethylbutyl)phenol, ethoxylated	ESSENTIAL	YES	IVD	Technical function needed to ensure reliability of "..clinical chemistry, immunology, and hematology IVDs for hospitals, and clinical laboratories, as well as research use only (RUO) devices, which, in turn, are used in various applications such as hematology, genomics, clinical chemistry, immunology, and particle characterization, among others" (research and quality control purposes, Pharmaceuti…	None identified	None identified	None identified	None identified
0186-04	4-(1,1,3,3-tetramethylbutyl)phenol, ethoxylated	ESSENTIAL	YES	IVD	clinical chemistry, immunology, and haematology IVDs for hospitals, and clinical laboratories, as well as research use only (RUO) devices, which, in turn, are used in various applications such as haematology, genomics, clinical chemistry, immunology, and particle characterization, among others. RAC/SEAC p. 19	None identified	None identified	None identified	None identified
0186-05	4-Nonylphenol, branched and linear, ethoxylated	ESSENTIAL	YES	IVD	Same as 0186-04	None identified	None identified	None identified	None identified
0186-06	4-(1,1,3,3-tetramethylbutyl)phenol, ethoxylated	Merged with 0186-04	Merged with 0186-04	Merged with 0186-04	Merged with 0186-04	Merged with 0186-04	Merged with 0186-04	Merged with 0186-04	Merged with 0186-04
0186-07	4-Nonylphenol, branched and linear, ethoxylated	Merged with 0186-05	Merged with 0186-05	Merged with 0186-05	Merged with 0186-05	Merged with 0186-05	Merged with 0186-05	Merged with 0186-05	Merged with 0186-05
0186-08	4-(1,1,3,3-tetramethylbutyl)phenol, ethoxylated	Excluded - Product Discontinuance	Excluded - Product Discontinuance	Excluded - Product Discontinuance	Excluded - Product Discontinuance	Excluded - Product Discontinuance	Excluded - Product Discontinuance	Excluded - Product Discontinuance	Excluded - Product Discontinuance
0188-01	4-(1,1,3,3-tetramethylbutyl)phenol, ethoxylated	ESSENTIAL	YES	IVD	Technical function needed to ensure reliabilityaccuracy/sensitivity/precision/availability of the GSP Neonatal GALT kit, which is an IVD assay for screening galactosemia in newborns, AfA website use 2	None identified	None identified	None identified	None identified
0188-02	4-(1,1,3,3-tetramethylbutyl)phenol, ethoxylated	Merged with 0188-01	Merged with 0188-01	Merged with 0188-01	Merged with 0188-01	Merged with 0188-01	Merged with 0188-01	Merged with 0188-01	Merged with 0188-01	Merged with 0188-01
0189-01	4-(1,1,3,3-tetramethylbutyl)phenol, ethoxylated	ESSENTIAL	YES	Pharmaceutical	Technical function needed to produce virus-free "recombinant medicinal products. These are used to treat life-threatening and altering diseases in the areas of oncology and cardiovascular, autoimmune and metabolic diseases, etc.", OPnEO "plays a major role in ensuring the safety of those products in which it is applied." AfA website/SEA	None identified	None identified	None identified	None identified											"All in all, while it is not possible to fully determine the non-use scenario’s impacts on the health of patients, SEAC expects that the impacts may be less severe than claimed by the applicant." RAC/SEAC opinion
0190-01	4-(1,1,3,3-tetramethylbutyl)phenol, ethoxylated	ESSENTIAL	YES	Pharmaceutical	Technical function needed to produce pharmaceutical for cancer/HIV patients, e.g. "decrease the incidence of infection, as manifested by febrile neutropenia, in patients with nonmyeloid malignancies receiving myelosuppressive anticancer drugs in doses not usually requiring bone marrow transplantation" AoA/SEA p. 10 on therapeutic indications	None identified	None identified	None identified	None identified
0192-01	4-(1,1,3,3-tetramethylbutyl)phenol, ethoxylated	ESSENTIAL	YES	Medical device (packaging for medicine for durg application)	Technical function needed to produce properly functioning of the cardridges used to ensure drug product quality and to safely apply drugs: "This baked silicone allows for smooth movement of the cartridge barrel and thus support the smooth delivery of the drug substance." OPnEO is a "surfactant in the DC 365 and is present to reduce the surface tension of the liquid it is dissolved in."/"emulsifie…	None identified	None identified	None identified	None identified											"According to the applicant, the non-use scenario would directly remove 26.58 million defined daily doses (DDD)23 in > 100 markets globally. However, the applicant is not able to provide precise numbers of patients treated." RAC/SEAC p. 36
0193-01	4-(1,1,3,3-tetramethylbutyl)phenol, ethoxylated	ESSENTIAL	YES	Medicinal product	Viral vector medicinal product for human use (recombinant Adeno-Associated viral vector (AAV)) to treat genetic diseases	None identified	None identified	None identified	None identified											No transparent description of diseases to evaluate if a genetic disease is severe or not - are genetic diseases sever by default?
0196-01	4-(1,1,3,3-tetramethylbutyl)phenol, ethoxylated	COMPLEX	PARTIALLY	Medical device (packaging for medicine for drug application)	Technical function needed for the siliconisation of drug application devices (syringes/cardridges) for a smooth and safe applicaiton of the pharmaceuticals. As AfAs 0159-01, 0160-01, 0161-0 and 0184-01	Specification of diseases missing	40 % of drugs applied with the syringes/cardridges that are siliconised with OPnEO involved are classified as essential medicines by the WHO - the remaining 60 % are not specified - needed to evaluate if there is a dependancy link between technical function and end-use in the medical product	None identified	None identified
0197-01	4-(1,1,3,3-tetramethylbutyl)phenol, ethoxylated	ESSENTIAL	YES	IVD	Technical function needed for the membranes "for guaranteeing robust and reliable results when they are used for diagnostic, monitoring and analytical applications.", membranes "utilized for filtration purposes in different fields of life science (air monitoring, blood and plasma filtration, contaminant analysis and microbiological testing among others)" AfA use 1 website	None identified	None identified	None identified	None identified
0197-02	4-(1,1,3,3-tetramethylbutyl)phenol, ethoxylated	Merged with 0197-01	Merged with 0197-01	Merged with 0197-01	Merged with 0197-01	Merged with 0197-01	Merged with 0197-01	Merged with 0197-01	Merged with 0197-01	Merged with 0197-01
0198-01	4-(1,1,3,3-tetramethylbutyl)phenol, ethoxylated	ESSENTIAL	YES	IVD/treatment of diseases/medical R&D	OPnEO is used for filter cleaning in viral inactivation process and post production cleaning which in return are used in the production of biopharmaceuticals for the treatment of rare diseases (e.g. blood clotting disorders), in the treatment of immunodeficiency disorders (e.g. arthritis and severe plaques psoriasis) and for R&D and biosimilars pipeline products (e.g. for the treatment of growth …	None identified	None identified	None identified	None identified
0198-02	4-(1,1,3,3-tetramethylbutyl)phenol, ethoxylated	Merged with 0198-01	Merged with 0198-01	Merged with 0198-01	Merged with 0198-01	Merged with 0198-01	Merged with 0198-01	Merged with 0198-01	Merged with 0198-01	Merged with 0198-01
0199-01	4-(1,1,3,3-tetramethylbutyl)phenol, ethoxylated	ESSENTIAL	YES	IVD	Technical function needed to ensure reliabilityaccuracy/sensitivity/precision of IVD which are used for diagnosis of several cancer types	None identified	None identified	None identified	None identified
0200-01	4-(1,1,3,3-tetramethylbutyl)phenol, ethoxylated	COMPLEX	PARTIALLY	IVD	Technical function needed to ensure reliability/accuracy/sensitivity/precision of IVD/life science kits dedicated to the clinical diagnosis and monitoring diseases: IVD kits are used in the diagnosis and treatment of various diseases/research applications aimed at studying diseases/advancement of scientific knowledge, "LS kits applied to establish basic understanding of the nature/mechanisms of d…	Technical function related to the whole portfolio of IVD/life science kits affected	Broad description of the type of IVD/Life science assays/research only applications "used worldwide by hospitals, laboratories for clinical diagnosis and monitoring diseases, as well as in universities and research facilities." over 2000 products affected, AfA website/RAC/SEAC opinion. The essential use criteria in the WSP report emphasize that it may only be "severe" health issues	None identified	None identified
0200-02	4-Nonylphenol, branched and linear, ethoxylated	ESSENTIAL	YES	IVD	See above	None identified	None identified	None identified	None identified
0200-03	4-(1,1,3,3-tetramethylbutyl)phenol, ethoxylated	Merged with 0200-01	Merged with 0200-01	Merged with 0200-01	Merged with 0200-01	Merged with 0200-01	Merged with 0200-01	Merged with 0200-01	Merged with 0200-01
0200-04	4-Nonylphenol, branched and linear, ethoxylated	Merged with 0200-02	Merged with 0200-02	Merged with 0200-02	Merged with 0200-02	Merged with 0200-02	Merged with 0200-02	Merged with 0200-02	Merged with 0200-02
0200-05	4-(1,1,3,3-tetramethylbutyl)phenol, ethoxylated	Merged with 0200-01	Merged with 0200-01	Merged with 0200-01	Merged with 0200-01	Merged with 0200-01	Merged with 0200-01	Merged with 0200-01	Merged with 0200-01
0200-06	4-Nonylphenol, branched and linear, ethoxylated	Merged with 0200-02	Merged with 0200-02	Merged with 0200-02	Merged with 0200-02	Merged with 0200-02	Merged with 0200-02	Merged with 0200-02	Merged with 0200-02
0200-07	4-(1,1,3,3-tetramethylbutyl)phenol, ethoxylated	Merged with 0200-01	Merged with 0200-01	Merged with 0200-01	Merged with 0200-01	Merged with 0200-01	Merged with 0200-01	Merged with 0200-01	Merged with 0200-01
0200-08	4-Nonylphenol, branched and linear, ethoxylated	Merged with 0200-02	Merged with 0200-02	Merged with 0200-02	Merged with 0200-02	Merged with 0200-02	Merged with 0200-02	Merged with 0200-02	Merged with 0200-02
0201-01	4-(1,1,3,3-tetramethylbutyl)phenol, ethoxylated	ESSENTIAL	YES	IVD	Technical function needed to ensure reliabilityaccuracy/sensitivity/precision of IVD test kits for screening of serious diseases and infections in livestock (e.g. Bovine Viral Diarrhoea, BHV, HCV in pics/cows) and pets. In the current dietary system, mass production of meat/unnatural and extrem crowding of animals is at high risk of quickly spreading diseases that do not only harm the non-human a…	None identified	None identified	None identified	None identified
0201-02	4-(1,1,3,3-tetramethylbutyl)phenol, ethoxylated	Merged with 0201-01	Merged with 0201-01	Merged with 0201-01	Merged with 0201-01	Merged with 0201-01	Merged with 0201-01	Merged with 0201-01	Merged with 0201-01	Merged with 0201-01
0201-03	4-(1,1,3,3-tetramethylbutyl)phenol, ethoxylated	Merged with 0201-01	Merged with 0201-01	Merged with 0201-01	Merged with 0201-01	Merged with 0201-01	Merged with 0201-01	Merged with 0201-01	Merged with 0201-01	Merged with 0201-01
0201-04	4-(1,1,3,3-tetramethylbutyl)phenol, ethoxylated	Merged with 0201-01	Merged with 0201-01	Merged with 0201-01	Merged with 0201-01	Merged with 0201-01	Merged with 0201-01	Merged with 0201-01	Merged with 0201-01	Merged with 0201-01
0202-01	4-(1,1,3,3-tetramethylbutyl)phenol, ethoxylated	ESSENTIAL	YES	Medical device (packaging for medicine)	For the safe application of a glass syringe prefilled with a medicine product, a smooth glide of the plunger stopper in the syringe is necessary - siliconization of the syringes through silicon oil emulsion that contains OPnEO as an emulsifier and enables needed mixing properties, spreading properties during spraying and not interfering with siliconization during dry heat sterilization. Finally, …	None identified	None identified	None identified	None identified
0203-01	4-(1,1,3,3-tetramethylbutyl)phenol, ethoxylated	ESSENTIAL	YES	Aerospace and Defence/Safety	Sealant components with OPE-containing hardener needed by Aerospace and Defence Companies for safety reasons: Polysulfide sealants, containing very low concentrations of OPE, are used to deliver specific safety functions in production, maintenance and repair within the aerospace and defence industry, in accordance with the requirements of airworthiness regulations or applicable defence and space …	None identified	None identified	None identified	None identified
0203-02	4-(1,1,3,3-tetramethylbutyl)phenol, ethoxylated	Merged with 0203-01	Merged with 0203-01	Merged with 0203-01	Merged with 0203-01	Merged with 0203-01	Merged with 0203-01	Merged with 0203-01	Merged with 0203-01	Merged with 0203-01
0204-01	4-(1,1,3,3-tetramethylbutyl)phenol, ethoxylated	ESSENTIAL	YES	IVD	Technical function "essential for the performance of IVD tests and for guaranteeing robust and reliable results when they are used for diagnostic, monitoring and analytical applications.", "[The] medical tests are used worldwide by clinical laboratories and blood banks for clinical diagnosis and monitoring of diseases [infectious diseases, rheumatic diseases, specific serum proteins and coagulati…	None identified	None identified	None identified	None identified
0204-02	4-(1,1,3,3-tetramethylbutyl)phenol, ethoxylated	Merged with 0204-01	Merged with 0204-01	Merged with 0204-01	Merged with 0204-01	Merged with 0204-01	Merged with 0204-01	Merged with 0204-01	Merged with 0204-01	Merged with 0204-01
0205-01	4-(1,1,3,3-tetramethylbutyl)phenol, ethoxylated	ESSENTIAL	YES	IVD	Cell disrupting function needed for proper functioning of IVDs for antimicrobial resistance (AMR) and women’s health and cancer diagnostics	None identified	None identified	None identified	None identified
0206-01	4-(1,1,3,3-tetramethylbutyl)phenol, ethoxylated	ESSENTIAL	YES	IVD	Technical function as surfactant needed improve production efficiency, retain stability and improve purity of the final product (purified proteins) in reagents used in In Vitro Diagnostic, Forensic and Scientific Research and Development applications	None identified	None identified	None identified	None identified
0206-02	4-Nonylphenol, branched and linear, ethoxylated	ESSENTIAL	YES	IVD	As above	None identified	None identified	None identified	None identified
0206-03	4-(1,1,3,3-tetramethylbutyl)phenol, ethoxylated	Merged with 0206-01	Merged with 0206-01	Merged with 0206-01	Merged with 0206-01	Merged with 0206-01	Merged with 0206-01	Merged with 0206-01	Merged with 0206-01
0207-01	4-Nonylphenol, branched and linear, ethoxylated	ESSENTIAL	YES	Aerospace and Defence/Safety	Technical function needed for a proper functioning of sealants used in aerospace and defence for safety and airworthiness	None identified	None identified	None identified	None identified
0207-02	4-Nonylphenol, branched and linear, ethoxylated	Merged with 0207-01	Merged with 0207-01	Merged with 0207-01	Merged with 0207-01	Merged with 0207-01	Merged with 0207-01	Merged with 0207-01	Merged with 0207-01	Merged with 0207-01	Merged with 0207-01	Merged with 0207-01	Merged with 0207-01	Merged with 0207-01	Merged with 0207-01	Merged with 0207-01	Merged with 0207-01	Merged with 0207-01	Merged with 0207-01
0208-01	Trichloroethylene	COMPLEX	PARTIALLY	None identified	None identified	Role of the technical function with regard to environment/sustainability	"… whilst respecting the environment." AoA/SEA p. 20 (more than one time mentioned in the application)	Aesthetics, Life-style, Luxury, nice-to-have	Aesthetics: fashion & accessories, automotive (mainly car seats), interior (aviation and marine), and consumer electronics. It's "an avantgarde synthetic material offering an unparalleled combination of sensory, aesthetic and functional qualities." AfA website, "contemporary lifestyle: the lifestyles of those who love to enjoy everyday products to the fullest whilst respecting the environment." A…	quantitative, monetary	exposure of number of workers/local population (inhalation, dermal, inding Occupational Exposure Limit BOEL), excess lifetime cancer risk (workers, general population), cancer risks per yer, monetised value of cancer risks of €103-135	quantitative	exposure of air/water/soil: the use of energy, water and different raw material, the storage and use of chemicals (including TRI), atmospheric emissions, drainage into water bodies and waste generation and disposal. "every year since 2011, a “cradle to grave” LCA was carried out following the ISO 14064 and the GHG Protocol" AoA/SEA p. 57	quantitative, monetary	loss of 510 - 810 jobs, society´s benefit of €15.3-38.9 million	qualitative, monetary	shutdown of production site in Italy, use of the substance could be substituted by other EU market actors, economic benefit of continue using of €2.8-13.9 million		use of substance by market actors operating outside the EU
0210-01	Chromium trioxide	COMPLEX	PARTIALLY	(Water) hygiene, food safety	Sanitary articles treated with the SVHC: hygiene (ability to be cleaned frequently, often using harsh abrasive chemicals), "excellent health and environmental safety for finished articles (no nickel leaching)" RAC/SEAC opinion of 0032-03	Role of technical function in the entire use spectrum	Unclear if the technical function is needed to provide essential properties to all the chrome-treated articles produced (sanitary, white goods, automotive, and consumer goods). With what criteria does durability (hardness, strength) match?	Aesthetics	Decorative coating for shiny surface								 be taken up by market actors operating outside the EU
0210-02	Chromium trioxide	Merged with 0210-01	Merged with 0210-01	Merged with 0210-01	Merged with 0210-01	Merged with 0210-01	Merged with 0210-01	Merged with 0210-01	Merged with 0210-01
0210-03	Chromium trioxide	COMPLEX	PARTIALLY	(Water) hygiene, food safety	As above 0210-01 - the etching part of plastic articles and the subsequent chrome plating part are interconnected with eachother	Role of technical function in the entire use spectrum	Unclear if the technical function is needed to provide essential properties to all the chrome-treated articles produced (sanitary, white goods, automotive, and consumer goods). Further, in thei AoA the applicant states to exclude "articles with only decorative character", namely disposable products, Packaging, Articles for cosmetics industry, Toys, Animal husbandry (collars, toys etc.), Jewellery…	Aesthetics	Decorative coating for shiny surface - despite the exclusion of articles with decorative character only, aesthetics still matter as a requirement
0211-01	Chromium trioxide	COMPLEX	PARTIALLY	Food safety	The primary function of Cr(VI) in the production of ETP as packaging material is to form a stable oxide layer on the product and as such to ensure corrosion resistance and food safety. Further, steel is infinitely recyclable and a stable material to store nutritional food. Tinplated steel protects food against light, air and contaminants. Alternative packagings briefly discussed in AoA p. 36	Role of technical function in the entire use spectrum	Not entirely clear if the tinplated steel is exclusively used for food packaging	None identified	None identified
0211-02	Sodium dichromate	ESSENTIAL	YES	Food safety	As above	None identified	None identified	None identified	None identified
0212-01	Chromium trioxide	COMPLEX	PARTIALLY	(Water) hygiene	Sanitary articles treated with the SVHC: Hygiene (ability to be cleaned frequently, often using harsh abrasive chemicals), "excellent health and environmental safety for finished articles (no nickel leaching)" RAC/SEAC opinion of 0032-03	Role of technical function in the entire use/article spectrum	Unclear if the technical function is needed to provide essential properties to all the chrome-treated articles produced, both sanitary and automotive goods. What criteria does durability (hardness, strength) match with?	Aesthetics	decorative appearance of the produced articles - door handles, decorative frames, emblems, etc. - door handles, decorative frames, emblems, etc.
0212-02	Chromium trioxide	COMPLEX	PARTIALLY	(Water) hygiene	As above	Role of technical function in the entire use/article spectrum	Unclear if the technical function is needed to provide essential properties to all the chrome-treated articles produced, both sanitary and automotive goods. What criteria does durability (hardness, strength) match with?	Aesthetics	decorative appearance of the produced articles - door handles, decorative frames, emblems, etc. - door handles, decorative frames, emblems, etc.	Merged with 0212-01	Merged with 0212-01	Merged with 0212-01	Merged with 0212-01	Merged with 0212-01	Merged with 0212-01	Merged with 0212-01	Merged with 0212-01	Merged with 0212-01	Merged with 0212-01
0213-01	Chromium trioxide	COMPLEX	PARTIALLY	Safety of public/private buildings	The technical function as hardening agent for stainless steel plates used in construction, elevators and automotive sectors RAC/SEAC opinion p. 21	Role of technical function in the entire use/article spectrum	Unclear if the technical function is needed to provide essential properties (protected surface?) to all the chrome-treated sheet metal articles produced for H/S/FOS	Aesthetics	colouring agent
0214-01	Chromium trioxide	COMPLEX	PARTIALLY	None identified	None identified	Role of technical function in the entire use spectrum	Unclear if the technical function is needed to provide essential properties (protected surface?) to all the chrome-treated sheet metal articles produced for H/S/FOS, AoA/SEA p. 40	None identified	None identified
0214-02	Chromium trioxide	Merged with 0214-01	Merged with 0214-01	Merged with 0214-01	Merged with 0214-01	Merged with 0214-01	Merged with 0214-01	Merged with 0214-01	Merged with 0214-01
0215-01	Chromium trioxide	COMPLEX	PARTIALLY	Drinking water safety	"In addition, the chrome-plated products have proven to comply with national and international legislation regarding goods in contact with drinking water (e.g. the EU drinking water directive)" AfA website	Role of the technical function in other applications/whole use spectrum	e.g. fittings, shower accessories	Aesthetics	"High aesthetic and high-value surface appearance with mirror-like reflection. " AfA website
0215-02	Chromium trioxide	COMPLEX	PARTIALLY	Drinking water safety	As above	Role of the technical function in other applications/whole use spectrum	As above	Aesthetics	As above
0216-01	Chromium trioxide	COMPLEX	PARTIALLY	Drinking water safety	See other Chromium Trioxide plating Afas	Role of the technical function in other applications	"smart components for bathroom and kitchen applications" AoA/SEA/AfA website	Aesthetics	High aesthetic surface with mirror-like reflection
0216-02	Chromium trioxide	COMPLEX	PARTIALLY	Drinking water safety	As above	Role of the technical function in other applications	As above	Aesthetics	As above	Merged with 0216-01
0217-01	Bis(2-methoxyethyl) ether	COMPLEX	PARTIALLY	Production of life-saving, medical devices, safety of airplanes, cables, proper working of cars	medical tubing for use in heart catheters and stroke-treatment catheters (PTFE), automotive crankshaft sealing applications/etching of gaskets for automotive clients, aerospace components, fire-resistant data cable (used to prevent fire-spreading in commercial buildings) (table 4.1 Chritical PTFE applications, AoA-SEA, p. 17)	Role of the technical function in other applications/sectors	"general mechanical industry" and food industry sector applications unclear	None identified	None identified	quantitative	DNEL calculated (reprotox), exposure of workers (inhalation, dermal) and humans via environment (inhalation, oral), Risk Characterisation for workers/humans via environment (all RCR << 1), health risks to end-user	quantitative	exposure of air/water, ecotoxicological impacts or similar were not assessed	quantitative, monetary	loss of ≤ 12 jobs (0.4-4 million Euros), society's benefit calculated to be 0.2-2 million Euros		Closure of operations in Ireland; potential relocation outside the EU		closure and cessation of supply of etchant forlmulation in the EU, revalidation of end-products if alterntative substances would be used	From RAC/SEAC opition p. 11: Monetised health immpact on workers - applicant demonstrates adequate ontrol, hence no health impact on workers
0217-02	Bis(2-methoxyethyl) ether	Merged with 0217-01	Merged with 0217-01	Merged with 0217-01	Merged with 0217-01	Merged with 0217-01	Merged with 0217-01	Merged with 0217-01	Merged with 0217-01	Merged with 0217-01
0218-01	Chromium trioxide	NON-ESSENTIAL	NO	None identified	None identified	None identified	None identified	Aesthetics, luxury	"Chrome plated surfaces serve as a very important classic (interior and exterior) design element of vehicles, not only for OEMs in the premium car sector. Chrome plated surfaces are widely accepted as a synonym for high-class surfaces which play a crucial role in the commercial success of vehicles." AoA/SEA p. 15											Although the main purpose of technical function is aesthetics, clarifications might be needed about the "long-lasting and high durable plastic articles further used in automotive industry" RAC/SEAC opnion
0218-02	Chromium trioxide	NON-ESSENTIAL	NO	None identified	None identified	None identified	None identified	Aesthetics, luxury	"Chrome plated surfaces serve as a very important classic (interior and exterior) design element of vehicles, not only for OEMs in the premium car sector. Chrome plated surfaces are widely accepted as a synonym for high-class surfaces which play a crucial role in the commercial success of vehicles." AoA/SEA p. 16	Merged with 0218-01
0219-01	Chromium trioxide	COMPLEX	PARTIALLY	None identified	None identified	Necessity of the technical function for safety/functioning of society	Unclear whether the technical function is needed for the forestry industry, or functioning of society respectively, or if absense of the technical function would have a negative impact on safety/ functioning of society, AoA/SEA p. 26 following. Is the technical function needed to provide critical raw materials, needed to repair damage to infrastructure from natural disasters, or does it help to r…	None identified	None identified
0220-01	Chromium trioxide	NON-ESSENTIAL	NO	None identified	None identified	None identified	None identified	Aesthetics	Main aim of the AfA for using the SVHC is "providing aesthetic value", e.g. articles include grilles, emblems, spoilers, pillars, internal consoles, seat trims. AoA/SEA p. 21. "in the automotive sector, they provide an aesthetic benefit often referred to as the jewelry of the vehicle, ... while maintaining high visual and performance quality standards"											250-700 jobs would be lost in the EU. Further, "... the parameter corrosion resistance is the ability of a metal to withstand gradual destruction by chemical attack in its environment. It is crucial for longevity and safety of the products as corrosion may lead to damage to the transportation components." AoA/SEA p. 43 -> claim not further elaborated
0220-02	Chromium trioxide	NON-ESSENTIAL	NO	None identified	None identified	None identified	None identified	Aesthetics	As above	Merged with 0220-01										As above
0221-01	Chromium trioxide	COMPLEX	PARTIALLY	Food safety	"The primary function of Cr(VI) in the production of ETP as packaging material [50% of ETP consumption, e.g. cans] is to stabilize the product and as such to ensure corrosion resistance and food safety." AfA website. The CSR was prepared for members of the Association of European Producers of steel for packaging (APEAL) where it states "The entire process can best be described by the descriptor P…	Role of the technical function in other applications/sectors	"Tin-plated sheets are primarily used among customers in the food packaging and processing sectors. Major focus for the use of tin-plate is food contact materials and non-food contact materials." (e.g. aerosols, cans for paints or tins for confectionery and for dry products), less than 5% are used in non-packaging applications, RAC/SEAC opinion	None identified	None identified	Merged with 0221-02
0221-02	Sodium dichromate	COMPLEX	PARTIALLY	Food safety	As above. Impacts on consumers in non-use scenario: "potentially entail negative impacts in terms of duration of the shelf-lives and lower quality aesthetics. All these impacts on consumers were only qualitatively described and not monetised in the application." RAC/SEAC opinion	Role of the technical function in other applications/sectors	As above	None identified	None identified
0222-01	Sodium dichromate	NON-ESSENTIAL	NO	None identified	None identified	None identified	None identified	Aesthetics	"chrome-based dyes ensure an excellent wet fastness and a depth of tone and intensity that cannot be reached with other dye molecules." AfA website, used by fashion industry to dye in intense blue and black colours											"additional benefits to society have been assessed qualitatively but have not been monetised. These additional benefits comprise avoided wider economic impacts." RAC/SEAC
0223-01	1,2-Dichloroethane (EDC)	COMPLEX	PARTIALLY	Water softening applications and waste decontamination in the nuclear industry, amongst others	Power/Pharmaceutical industry would be affected and inable to produce with the same quality as before which might have safety/functioning of society impacts, see SEA p. 77, necessity/criticality for health/safety/functioning of society of a well-functioning end-product (ion exchange resins) could be guessed by the information provided in the SEA p. 32/77: drinking water purification, flouride rem…	Role of the technical function in other applications/sectors	Only industry branches and broad applications are described that do not allow for an evaluation of non-essentiality, impacts on sugar and sweetener industry but the conseqences for H/S/FOS are unclear, see SEA p. 77	None identified	None identified	quantitative, monetary	monitoring/modelling of exposure concentrations, number of exposed workers/local and regional population via environment, number of excess lifetime risk for cancer of workers plus monetisation of these impacts	qualitatively (from initial AfA)	reduction in water and energy use as well as waster generated - Ecotoxicological impacts or similar were not assessed	quantitative, monetary	loss of 5+29=34 jobs plus associated costs of x Euros/value of productivity loss during the period of unemployment/cost of job search, hiring and firing/ impact of bein unemployed on future employment and earnings/value of leisure time during the period of unemployment	monetary	loss of profit	qualitative	downstream suppliers lack of IERs plus import from outside EU, upstream suppliers loss of profit	What costs are included into the monetisation of associated mortality and morbidity? And why? Intransparent! P. 58/59
0225-01	4,4'-methylenebis[2-chloroaniline]	COMPLEX	PARTIALLY	Functioning of society/workers safety	"the applicant explains that adverse impacts on the durability and reliability of products could affect the safety of operations at European end users. This is because temporary unavailability of high-performance products with high load bearing may increase the risk of accidents in the workplace, damages of production equipment and in some specific cases (e.g. the oil and gas industry) even envir…	The broader/indirect link between the technical function of MOCA in PU articles and the performance of final aluminium/steel products	The steel/aluminium industry, using the MOCA-based PU articles, in return produce parts for automotive, construction and aerospace sector (AoA/SEA). Does the performance of the steel/aluminium products - which sustain our society's living standard - depend on the technical function of MOCA-PU? Difficult to distinguish between essential and nice-to-have functions, as well as use and product.	None identified	None identified	quantitaive, monetary				quantitative, monetary	loss of 24 jobs and consequent loss of wellfare of unemployment					Loss of jobs usually is a side effect of non-use scenario but it has never a direct link with the use/technical function. Difficult to distinguish between essential and nice-to-have functions. Plus, the ESU is not meant to mark whole sectors/products as essential by default (see 1st wood report?). "Furthermore, the applicant explains that adverse impacts on the durability and reliability of produ…
0225-02	4,4'-methylenebis[2-chloroaniline]	COMPLEX	PARTIALLY	Reaching climate goals (?)	Technical function enables a performance of renewables to achieve climate goals	The broader/indirect link between the technical function of MOCA in PU articles and the performance of final renewables/oil and gas offshoreequipment	see above	Oil and gas production	Contrary environmental impact than the renewable wind park application sector - open for discussion if oil and gas industry is essential to society	quantitaive, monetary				quantitative, monetary	loss of 24 jobs and consequent loss of wellfare of unemployment					Watch out: use/technical function vs. the product itself), see above with respect to workers' safety -> is the technical function (in)directly linked to safety? Identification of indirect links through a chain of causations make an identification of non-essential uses difficult
0226-01	4-(1,1,3,3-tetramethylbutyl)phenol, ethoxylated	ESSENTIAL	YES	Animal health	Production of active pharmaceutical ingredient for vetenary vaccine against canine leishmaniosis	None identified	None identified	None identified	None identified
0227-01	Trichloroethylene	ESSENTIAL	YES	Pharmaceutical applications	BCD is used to manufacture hydroxypropylbetacyclodextrin (HPBCD) which is used in pharmaceutical applications: an orphan drug for Niemann-Pick disease (childhood Alzheimer) and as excipient for an anti-bacterial drug (RAC/SEAC opinion)	None identified	None identified	None identified	None identified	quantitaive, monetary	kidney cancer risk (= 0), number of workers and population exposed (dermal, inhalation), exposure concentration	qualitative	exposure assessment (air, water)	quantitative, monetary	loss of 10-100 jobs, monetised benefit	qualitative, monetary
0228-01	Chromium trioxide	ESSENTIAL	YES	Personal/public/road/transportation safety	Smooth functioning of the engine parts. Longer engine life - ensures reliability of vehicle and little downtime for professional vehicles, AoA p. 21	None identified	None identified	None identified	None identified
0229-01	Chromium trioxide	ESSENTIAL	YES	Personal/public/road/transportation safety	"For the production of the anode in a Lithium Ion Battery (LiB), the metal needs to have good conductivity and be able to resist the corrosive properties of lithium. Copper is the most cost-effective choice for this purpose. However, copper has a big redox potential and needs to be protected to ensure batteries’ performance, safety and long-term capacity." AfA website	None identified	None identified	None identified	None identified
0231-01	Chromium trioxide	COMPLEX	PARTIALLY	Food safety	Technical function needed to ensure food safety of the chrome-plated articles and to be compliant with respective regulations (e.g. prevent leakage of Nickel)	Role of technical function for the described applications in different sectors of the different industries in relation to H/S/FOS	Particularly broad article spectrum challenging to distinguish between non-essential and essential technical functions in the end-use of kitchens/furniture, sanitation, automotive, shopfitting articles, AoA/SEA p. 30 and following (mostly confidential and inaccessible information)	Aesthetics	Visual appearance to achieve a higher perceived value
0232-01	Dichromium tris(chromate)	ESSENTIAL	YES	Car drivers' safety	Indirectly: Restistance to corrosion prevents material deterioration of the shock absorbers and enhances their durability and of consumer cars	None identified	None identified	None identified	None identified	quantitative, monetary	number of workers exposed (3-30), number of excess lifetime risk for cancer to humans via the environment (local populations) and workers (inhalation, each) plus value in x Euros, willingness to pay values in Euros	not assessed	Ecotoxicological impacts or similar were not assessed	quantitative, monetary	loss of 10-50 jobs plus associated costs of x Euros/value of leisure time during unemployment, duration of unemployment (12.2 months), re-hiring costs for the employees' new companies	qualitative, monetary	loss of profit as customers will move to competitors, disposal of unused raw materials, potential fines due to contract breach with their customers	monetary	loss of profit for suppliers	No perspective on the whole functioning of society given, focus on jobs and own loss of profit - perspective on why the key functionalities of the SVHC are needed on a product could have been put better/evaluated in the context of consequences for HH/safety and society as a whole (e.g. our society is made out of cars, not matter if run by fossil fuels or electricity)
0233-01	Chromium trioxide	COMPLEX	PARTIALLY	Saving resources, Food/Medical safety	Ability to re-build worn-down parts (refurbishment of worn-down components, consisting of the reapplication of chrome coating on component’s surface to extend its overall service life). -- "For some applications like medical technology and food-processing machinery, components must comply with specific safety regulations regarding the presence of hazardous substances (e.g. the Restriction of Haza…	Role of technical function for the described applications in different sectors of the different industries in relation to H/S/FOS	"a very broad spectrum of industry sectors (e.g. piston rods for hydraulic systems, rollers for textile machines etc.). These applications include, for example, plastics production, metal processing, aviation, hydraulic systems, machinery, textiles, automotive and the printing sectors. In these applications, where machines and their parts are used under highly demanding conditions (e.g. high temp…	None identified	None identified
0234-01	Chromium trioxide	Merged with 0234-02	Merged with 0234-02	Merged with 0234-02	Merged with 0234-02	Merged with 0234-02	Merged with 0234-02	Merged with 0234-02	Merged with 0234-02	Merged with 0234-01	Merged with 0234-01	Merged with 0234-01	Merged with 0234-01	Merged with 0234-01	Merged with 0234-01	Merged with 0234-01	Merged with 0234-01	Merged with 0234-01	Merged with 0234-01
0234-02	Chromium trioxide	COMPLEX	PARTIALLY	Printing of newspapers and food packaging	Surface properties provided by Chromium Trioxide needed to guarantee high quality images, longevity of the printing equipment, long printing runs, large production volumes, AoA/SEA p. 65/66, "50% of all packaging for all kinds of products available in supermarkets, discounters, drugstore, such as food products, ... or labels for bottles" "blister packs, security printing (bank notes)" "News and o…	Role of technical function for the other described applications in different sectors of the retrogravure industry in relation to H/S/FOS	"The substance’s function is only relevant for the subsequent hard chrome plating of printing and embossing cylinders ... used in high-quality printing applications required in the packaging, decorative, publication [e.g. catalogues, magazines] and embossing industry" RAC/SEAC p. 3. "A variety of substrates are used for embossing, including paper, flexible foils, aluminium foils, ceramic glass, t…	Aesthetics	Decorative industry, "chocolate or tobacco packaging." AoA/SEA p. 65, "Embossing can increase the value of the print results by adding a 3D-structure and specific haptic to it." AoA/SEA p. 66 "Decorative laminates for floors and furniture... embossing of flexible/plastic films, decorative or functional textiles or direct embossing of printing products" "cosmetics, or tobacco" packaging, AoA/SEA p…
0235-01	Chromic acid	COMPLEX	PARTIALLY	Drinking water safety	Some chrome-plated products (supply hoses) are in contact with (drinking) water, i.e. the corrosion inhibition properties of chromium trioxide provide hygienic safety. Loss of corrosion resistance when not using Cr(VI) for the plating.	Role of technical function for the other described applications	Durability essential for sustainability and longevity of the treated metal articles?	Aesthetics	Customers want a certain look of the treated metal items	qualitative, quantitative, monetary	"Unemployment would cause some people to commute longer distances to find alternative work; this will indirectly cause stress-related illness and more pressure on the environment due to increased vehicle driving time" SEA p. 54, "... low exposure concentration and the low number of exposed workers." SEA p. 59, calulated and monetised Excess Lifetime Cancer Risks	qualitative	"Unemployment would cause some people to commute longer distances ... this will ... cause ... more pressure on the environment due to increased vehicle driving time" SEA p.54 - Ecotoxicological impacts were not assessed	qualitative (society), quantitative (social impact), monetary (social impact)	loss of [confidential number] jobs plus associated costs of x Euros + longer unemployment time of old workers, difficulty of finding re-employment in the region - Work environment: risk of long-distance commuting, change of working hours, employee satisfaction + training opportunities - Regional SME impact: loss of regional craftsman jobs - Loss of x Euros taxes for the municipality (societal per…	qualitative, monetary	Shutdown of site (Germany) + relocation to existing non-EEA site (China) + associated costs, loss of profit	qualitative	"There are likely to be more economic impacts than those discussed here, particularly loss of profits and redundancy in the up- and downstream supply chain, and therefore the costs calculations presented in this report are underestimated and it can be noted that a conservative approach was chosen" SEA p. 11, p. 47	The applicant is aware of the requirement to assess the impact to society as a whole (SEA p. 48 "Main economic impact from the societal perspective " -> Do they really affect the "functioning of society"? Very narrow, local perspective of "society") - aerators save water and energy, but decorative chrome plating does not -> instead of repeating the shiny decorative value, the applicant could rath…
0236-01	Sodium dichromate	ESSENTIAL	YES	Matching CO2 emission reduction goals	GAHP save 40% energy compared to boiler heating systems, thus needed to meet the EC's carbon emission reduction goals + reduce costs on consumers. "There could be also a social impact represented by the lack of GAHPs supply for the downstream users who have a public utility, such as hospitals, schools (see par.2.1.2)." AoA/SEA	None identified	None identified	None identified	None identified				is on the authorisation list for its human toxicological properties only
0237-01	Chromium trioxide	COMPLEX	PARTIALLY	Drinking water safety	The SVHC provides corrosion inhibition/chemical resistance etc. so guarantee a safe drinking water supply	Role of technical function in the entire use spectrum	Unclear if the technical function is needed to provide essential properties to all the chrome-treated articles produced	Aesthetics	"sanitary objects such as taps and all their visible components made of different metal substrate like brass, red brass", provide a a bright or matt silvery appearance for sanitary applications				[Carcinogenic (category 1A) Mutagenic (category 1B)] and therefore any
0238-01	Chromium trioxide	COMPLEX	PARTIALLY	Saving resources	Ability to re-build worn-down parts (= stainless steel presses)	Role of technical function beyond the production process, i.e. for the performance of the final articles in relation to H/S/FOS	"[the] key functionalities constitute important traits that help ensure the safety and correct functioning of components and machines used in several industry sectors [furniture and flooring (laminate) industry], ultimately extending their service life." i.e. furniture and flooring are of societel relevance but why is the technical function or the SVHC specifically (non-)essential for the perform…	Aesthetics	Optical surface properties (variability of gloss and further refinement of the surface structure, patented technology)				direct or indirect environmental impacts are considered out of the scope of
0239-01	4-(1,1,3,3-tetramethylbutyl)phenol, ethoxylated	ESSENTIAL	YES	IVD	"Many animals could be affected by the absence of diagnostic tests for several diseases (which would be untreated, delayed diagnosed, or misdiagnosed); The impact of research in animal health and in the advancement of life sciences by the absence of critical biotechnology tools" SEA p. 15, "assays used in veterinary medicine for detecting various viruses, parasitic infections, conditions and othe…	None identified	None identified	None identified	None identified				this analysis. Environmental impacts are considered in the AoA and CSR
0244-01	Chromium trioxide	NON-ESSENTIAL	NO	None identified	None identified	None identified	None identified	Aesthetics	Colour matching to customer requirement, AfA website. "The performance requirements for interior parts are less stringent as they are protected from the mechanical brushing in cleaning (e.g. car wash), harsh weather conditions (snow, ice, rain), de-icing chemicals used for windscreens, de-icing salts on the roads, and being hit with high speed sharp stones." AoA/SEA p. 34				only.
0244-02	Chromium trioxide	NON-ESSENTIAL	NO	None identified	None identified	None identified	None identified	Aesthetics	As above - uses are connected	Merged with 0244-02
0247-01	4-(1,1,3,3-tetramethylbutyl)phenol, ethoxylated	ESSENTIAL	YES	Vaccine	Lyme disease is the most prevalent tick-borne zoonotic disease in Europe, North America, and eastern Asia, AoA/SEA p. 14. "an essential component in the manufacturing of the concerned active pharmaceutical ingredient (API)." - "purification of lipidated OspA protein subsequently used for manufacturing of Lyme disease vaccine candidate" OPnEO has a "uniquely low cloud point. This property allows t…	None identified	None identified	None identified	None identified
0248-01	4-Nonylphenol, branched and linear, ethoxylated	ESSENTIAL	YES	Transportation safety	"NPnEO containing epoxy resin is used as a film-former agent in a mixture formulation used in the manufacturing of continuous glass fiber rovings (P9HT) involved in the manufacture of high-performance helicopter components" (e.g. blades, sleeves, suspension bars, etc) AfA website, "The properties and performance of P9HT Roving are critical and mandatory for the safety and airworthiness of civil a…	None identified	None identified	None identified	None identified

## Sheet: Categorisation
Consultation Number	Name	Categorisation	#REF!	Category
0004-02	Bis(2-ethylhexyl) phthalate (DEHP)	Excluded - application withdrawn as of August 22nd 2023	#REF!	UNCLEAR
0032-03	Chromium trioxide	COMPLEX	#REF!	UNCLEAR/SUBSTITITABLE
0064-02	Chromium trioxide	COMPLEX	#REF!	UNCLEAR
0064-03	Chromium trioxide	Merged with 0064-02	#REF!	#REF!
0064-04	Chromium trioxide	Merged with 0064-02	#REF!	#REF!
0071-01	Chromium trioxide	NON-ESSENTIAL	#REF!
0092-01	Chromium trioxide	NON-ESSENTIAL	#REF!
0094-01	MOCA (2,2'-dichloro-4,4'-methylenedianiline)	COMPLEX	#REF!	UNCLEAR/SUBSTITITABLE
0095-03	Chromium trioxide	COMPLEX	#REF!
0105-01	Sodium dichromate	Merged with 0105-02	#REF!	UNCLEAR/SUBSTITITABLE
0105-02	Sodium dichromate	NON-ESSENTIAL	#REF!
0130-01	Chromium trioxide	COMPLEX	#REF!
0131-01	Chromium trioxide	COMPLEX	#REF!
0132-01	Chromium trioxide	COMPLEX	#REF!
0133-01	Chromium trioxide	COMPLEX	#REF!
0136-01	Sodium chromate	ESSENTIAL	#REF!	ESSENTIAL
0140-01	4-(1,1,3,3-tetramethylbutyl)phenol, ethoxylated	ESSENTIAL	#REF!	ESSENTIAL/SUBSTITUTABLE
0140-02	4-(1,1,3,3-tetramethylbutyl)phenol, ethoxylated	Merged with 140-01	Merged with 0140-01	Merged with 0140-01
0141-01	4-(1,1,3,3-tetramethylbutyl)phenol, ethoxylated	ESSENTIAL	#REF!	ESSENTIAL/SUBSTITUTABLE
0141-02	4-(1,1,3,3-tetramethylbutyl)phenol, ethoxylated	Merged with 0141-02	#REF!	#REF!
0141-03	4-(1,1,3,3-tetramethylbutyl)phenol, ethoxylated	Merged with 0141-02	#REF!	#REF!
0142-01	4-Nonylphenol, branched and linear, ethoxylated	ESSENTIAL	#REF!	ESSENTIAL/SUBSTITUTABLE
0143-01	4-(1,1,3,3-tetramethylbutyl)phenol, ethoxylated	ESSENTIAL	#REF!	ESSENTIAL/SUBSTITUTABLE
0143-02	4-(1,1,3,3-tetramethylbutyl)phenol, ethoxylated	Merged with 0143-01	Merged with 0143-01	Merged with 0143-01
0143-03	4-(1,1,3,3-tetramethylbutyl)phenol, ethoxylated	Merged with 0143-01	Merged with 0143-01	Merged with 0143-01
0155-01	4-(1,1,3,3-tetramethylbutyl)phenol, ethoxylated	ESSENTIAL	#REF!	ESSENTIAL/SUBSTITUTABLE
0156-01	4-(1,1,3,3-tetramethylbutyl)phenol, ethoxylated	ESSENTIAL	#REF!	ESSENTIAL/SUBSTITUTABLE
0157-01	4-(1,1,3,3-tetramethylbutyl)phenol, ethoxylated	ESSENTIAL	#REF!	ESSENTIAL/SUBSTITUTABLE
0158-01	4-(1,1,3,3-tetramethylbutyl)phenol, ethoxylated	ESSENTIAL	#REF!	ESSENTIAL/SUBSTITUTABLE
0159-01	4-(1,1,3,3-tetramethylbutyl)phenol, ethoxylated	ESSENTIAL	#REF!	ESSENTIAL/SUBSTITUTABLE
0160-01	4-(1,1,3,3-tetramethylbutyl)phenol, ethoxylated	ESSENTIAL	#REF!	ESSENTIAL/SUBSTITUTABLE
0161-01	4-(1,1,3,3-tetramethylbutyl)phenol, ethoxylated	ESSENTIAL	#REF!	ESSENTIAL/SUBSTITUTABLE
0162-01	4-(1,1,3,3-tetramethylbutyl)phenol, ethoxylated	ESSENTIAL	#REF!	ESSENTIAL/SUBSTITUTABLE
0172-01	4-Nonylphenol, branched and linear, ethoxylated	ESSENTIAL	#REF!	ESSENTIAL/SUBSTITUTABLE
0173-01	4-(1,1,3,3-tetramethylbutyl)phenol, ethoxylated	Application void	#REF!	ESSENTIAL/SUBSTITUTABLE
0174-01	4-(1,1,3,3-tetramethylbutyl)phenol, ethoxylated	ESSENTIAL	#REF!	ESSENTIAL/SUBSTITUTABLE
0176-01	4-(1,1,3,3-tetramethylbutyl)phenol, ethoxylated	ESSENTIAL	#REF!	ESSENTIAL/SUBSTITUTABLE
0177-01	4-(1,1,3,3-tetramethylbutyl)phenol, ethoxylated	ESSENTIAL	#REF!	ESSENTIAL/SUBSTITUTABLE
0178-01	4-(1,1,3,3-tetramethylbutyl)phenol, ethoxylated	ESSENTIAL	#REF!	ESSENTIAL/SUBSTITUTABLE
0179-01	4-(1,1,3,3-tetramethylbutyl)phenol, ethoxylated	ESSENTIAL	#REF!	ESSENTIAL/SUBSTITUTABLE
0180-01	4-(1,1,3,3-tetramethylbutyl)phenol, ethoxylated	ESSENTIAL	#REF!	ESSENTIAL/SUBSTITUTABLE
0180-02	4-Nonylphenol, branched and linear, ethoxylated	ESSENTIAL	#REF!	ESSENTIAL/SUBSTITUTABLE
0180-03	4-(1,1,3,3-tetramethylbutyl)phenol, ethoxylated	Merged with 0180-01	Merged with 0180-01	Merged with 0180-01
0180-04	4-(1,1,3,3-tetramethylbutyl)phenol, ethoxylated	Merged with 0180-01	Merged with 0180-01	Merged with 0180-01
0180-05	4-(1,1,3,3-tetramethylbutyl)phenol, ethoxylated	Merged with 0180-01	Merged with 0180-01	Merged with 0180-01
0183-01	4-(1,1,3,3-tetramethylbutyl)phenol, ethoxylated	ESSENTIAL	#REF!	ESSENTIAL/SUBSTITUTABLE
0184-01	4-(1,1,3,3-tetramethylbutyl)phenol, ethoxylated	ESSENTIAL	#REF!	ESSENTIAL/SUBSTITUTABLE
0185-01	4-(1,1,3,3-tetramethylbutyl)phenol, ethoxylated	ESSENTIAL	#REF!	ESSENTIAL/SUBSTITUTABLE
0185-02	4-(1,1,3,3-tetramethylbutyl)phenol, ethoxylated	Merged with 0185-01	#REF!	#REF!
0185-03	4-(1,1,3,3-tetramethylbutyl)phenol, ethoxylated	Merged with 0185-01	#REF!	#REF!
0185-04	4-Nonylphenol, branched and linear, ethoxylated	ESSENTIAL	#REF!	ESSENTIAL/SUBSTITUTABLE
0186-01	4-(1,1,3,3-tetramethylbutyl)phenol, ethoxylated	Merged with 0186-03	#REF!	ESSENTIAL/SUBSTITUTABLE
0186-02	4-Nonylphenol, branched and linear, ethoxylated	Merged with 0186-05	#REF!	#REF!
0186-03	4-(1,1,3,3-tetramethylbutyl)phenol, ethoxylated	ESSENTIAL	#REF!	#REF!
0186-04	4-(1,1,3,3-tetramethylbutyl)phenol, ethoxylated	ESSENTIAL	#REF!	#REF!
0186-05	4-Nonylphenol, branched and linear, ethoxylated	ESSENTIAL	#REF!	#REF!
0186-06	4-(1,1,3,3-tetramethylbutyl)phenol, ethoxylated	Merged with 0186-04	#REF!	#REF!
0186-07	4-Nonylphenol, branched and linear, ethoxylated	Merged with 0186-05	#REF!	#REF!
0186-08	4-(1,1,3,3-tetramethylbutyl)phenol, ethoxylated	Excluded - Product Discontinuance	#REF!	#REF!
0188-01	4-(1,1,3,3-tetramethylbutyl)phenol, ethoxylated	ESSENTIAL	#REF!	ESSENTIAL/SUBSTITUTABLE
0188-02	4-(1,1,3,3-tetramethylbutyl)phenol, ethoxylated	Merged with 0188-01	#REF!	Merged with 0188-01
0189-01	4-(1,1,3,3-tetramethylbutyl)phenol, ethoxylated	ESSENTIAL	#REF!	ESSENTIAL/SUBSTITUTABLE
0190-01	4-(1,1,3,3-tetramethylbutyl)phenol, ethoxylated	ESSENTIAL	#REF!	ESSENTIAL/SUBSTITUTABLE
0192-01	4-(1,1,3,3-tetramethylbutyl)phenol, ethoxylated	ESSENTIAL	#REF!	ESSENTIAL/SUBSTITUTABLE
0193-01	4-(1,1,3,3-tetramethylbutyl)phenol, ethoxylated	ESSENTIAL	#REF!	ESSENTIAL/SUBSTITUTABLE
0196-01	4-(1,1,3,3-tetramethylbutyl)phenol, ethoxylated	COMPLEX	#REF!	ESSENTIAL/SUBSTITUTABLE
0197-01	4-(1,1,3,3-tetramethylbutyl)phenol, ethoxylated	ESSENTIAL	#REF!	UNCLEAR/SUBSTITUTABLE
0197-02	4-(1,1,3,3-tetramethylbutyl)phenol, ethoxylated	Merged with 0197-01	#REF!	Merged with 0197-01
0198-01	4-(1,1,3,3-tetramethylbutyl)phenol, ethoxylated	ESSENTIAL	#REF!	ESSENTIAL/SUBSTITUTABLE
0198-02	4-(1,1,3,3-tetramethylbutyl)phenol, ethoxylated	Merged with 0198-01	#REF!	Merged with 0198-01
0199-01	4-(1,1,3,3-tetramethylbutyl)phenol, ethoxylated	ESSENTIAL	#REF!	ESSENTIAL/SUBSTITUTABLE
0200-01	4-(1,1,3,3-tetramethylbutyl)phenol, ethoxylated	COMPLEX	#REF!	ESSENTIAL/SUBSTITUTABLE
0200-02	4-Nonylphenol, branched and linear, ethoxylated	ESSENTIAL	#REF!	ESSENTIAL/SUBSTITUTABLE
0200-03	4-(1,1,3,3-tetramethylbutyl)phenol, ethoxylated	Merged with 0200-01	Merged with 0200-01	Merged with 0200-01
0200-04	4-Nonylphenol, branched and linear, ethoxylated	Merged with 0200-02	#REF!	Merged with 0200-01
0200-05	4-(1,1,3,3-tetramethylbutyl)phenol, ethoxylated	Merged with 0200-01	Merged with 0200-01	Merged with 0200-01
0200-06	4-Nonylphenol, branched and linear, ethoxylated	Merged with 0200-02	#REF!	ESSENTIAL/SUBSTITUTABLE
0200-07	4-(1,1,3,3-tetramethylbutyl)phenol, ethoxylated	Merged with 0200-01	Merged with 0200-01	Merged with 0200-01
0200-08	4-Nonylphenol, branched and linear, ethoxylated	Merged with 0200-02	#REF!	ESSENTIAL/SUBSTITUTABLE
0201-01	4-(1,1,3,3-tetramethylbutyl)phenol, ethoxylated	ESSENTIAL	#REF!	ESSENTIAL/SUBSTITUTABLE
0201-02	4-(1,1,3,3-tetramethylbutyl)phenol, ethoxylated	Merged with 0201-01	Merged with 0201-01	Merged with 0201-01
0201-03	4-(1,1,3,3-tetramethylbutyl)phenol, ethoxylated	Merged with 0201-01	Merged with 0201-01	Merged with 0201-01
0201-04	4-(1,1,3,3-tetramethylbutyl)phenol, ethoxylated	Merged with 0201-01	Merged with 0201-01	Merged with 0201-01
0202-01	4-(1,1,3,3-tetramethylbutyl)phenol, ethoxylated	ESSENTIAL	#REF!	ESSENTIAL/SUBSTITUTABLE
0203-01	4-(1,1,3,3-tetramethylbutyl)phenol, ethoxylated	ESSENTIAL	#REF!	ESSENTIAL/SUBSTITUTABLE
0203-02	4-(1,1,3,3-tetramethylbutyl)phenol, ethoxylated	Merged with 0203-01	#REF!	Merged with 0203-01
0204-01	4-(1,1,3,3-tetramethylbutyl)phenol, ethoxylated	ESSENTIAL	#REF!	ESSENTIAL/SUBSTITUTABLE
0204-02	4-(1,1,3,3-tetramethylbutyl)phenol, ethoxylated	Merged with 0204-01	#REF!	#REF!
0205-01	4-(1,1,3,3-tetramethylbutyl)phenol, ethoxylated	ESSENTIAL	#REF!	ESSENTIAL/SUBSTITUTABLE
0206-01	4-(1,1,3,3-tetramethylbutyl)phenol, ethoxylated	ESSENTIAL	#REF!	ESSENTIAL/SUBSTITUTABLE
0206-02	4-Nonylphenol, branched and linear, ethoxylated	ESSENTIAL	#REF!	ESSENTIAL/SUBSTITUTABLE
0206-03	4-(1,1,3,3-tetramethylbutyl)phenol, ethoxylated	Merged with 0206-01	#REF!	ESSENTIAL/SUBSTITUTABLE
0207-01	4-Nonylphenol, branched and linear, ethoxylated	ESSENTIAL	#REF!	ESSENTIAL/SUBSTITUTABLE
0207-02	4-Nonylphenol, branched and linear, ethoxylated	Merged with 0207-01	#REF!	ESSENTIAL/SUBSTITUTABLE
0208-01	Trichloroethylene	COMPLEX	#REF!	NON-ESSENTIAL
0210-01	Chromium trioxide	COMPLEX	#REF!	UNCLEAR/SUBSTITUTABLE
0210-02	Chromium trioxide	Merged with 0210-01	#REF!	#REF!
0210-03	Chromium trioxide	COMPLEX	#REF!	#REF!
0211-01	Chromium trioxide	COMPLEX	#REF!
0211-02	Sodium dichromate	ESSENTIAL	#REF!
0212-01	Chromium trioxide	COMPLEX	#REF!	UNCLEAR/SUBSTITUTABLE
0212-02	Chromium trioxide	COMPLEX	#REF!	#REF!
0213-01	Chromium trioxide	COMPLEX	#REF!	UNCLEAR/SUBSTITUTABLE
0214-01	Chromium trioxide	COMPLEX	#REF!	UNCLEAR/SUBSTITUTABLE
0214-02	Chromium trioxide	Merged with 0214-01	#REF!	#REF!
0215-01	Chromium trioxide	COMPLEX	#REF!	UNCLEAR
0215-02	Chromium trioxide	COMPLEX	#REF!	#REF!
0216-01	Chromium trioxide	COMPLEX	#REF!	UNCLEAR/SUBSTITUTABLE
0216-02	Chromium trioxide	COMPLEX	#REF!	#REF!
0217-01	Bis(2-methoxyethyl) ether	COMPLEX	#REF!	UNCLEAR
0217-02	Bis(2-methoxyethyl) ether	Merged with 0217-01	#REF!	UNCLEAR
0218-01	Chromium trioxide	NON-ESSENTIAL	#REF!	NON-ESSENTIAL
0218-02	Chromium trioxide	NON-ESSENTIAL	#REF!	#REF!
0219-01	Chromium trioxide	COMPLEX	#REF!	ESSENTIAL/SUBSTITUTABLE
0220-01	Chromium trioxide	NON-ESSENTIAL	#REF!	UNCLEAR/SUBSTITUTABLE
0220-02	Chromium trioxide	NON-ESSENTIAL	#REF!	#REF!
0221-01	Chromium trioxide	COMPLEX	#REF!	#REF!
0221-02	Sodium dichromate	COMPLEX	#REF!	UNCLEAR/SUBSTITUTABLE
0222-01	Sodium dichromate	NON-ESSENTIAL	#REF!	NON-ESSENTIAL
0223-01	1,2-Dichloroethane (EDC)	COMPLEX	#REF!	UNCLEAR/SUBSTITUTABLE
0225-01	MOCA (4,4'-methylenebis[2-chloroaniline])	COMPLEX	#REF!	UNCLEAR
0225-02	MOCA (4,4'-methylenebis[2-chloroaniline])	COMPLEX	#REF!	UNCLEAR
0226-01	4-(1,1,3,3-tetramethylbutyl)phenol, ethoxylated	ESSENTIAL	#REF!	ESSENTIAL/SUBSTITUTABLE
0227-01	Trichloroethylene	ESSENTIAL	#REF!	ESSENTIAL
0228-01	Chromium trioxide	ESSENTIAL	#REF!	0
0229-01	Chromium trioxide	ESSENTIAL	#REF!	0
0231-01	Chromium trioxide	COMPLEX	#REF!	UNCLEAR/SUBSTITUTABLE
0232-01	Dichromium tris(chromate)	ESSENTIAL	#REF!	ESSENTIAL/SUBSTITUTABLE
0233-01	Chromium trioxide	COMPLEX	#REF!	UNCLEAR/SUBSTITUTABLE
0234-01	Chromium trioxide	Merged with 0234-02	#REF!	UNCLEAR/SUBSTITUTABLE
0234-02	Chromium trioxide	COMPLEX	#REF!	Merged with 0234-01
0235-01	Chromic acid	COMPLEX	#REF!	UNCLEAR/SUBSTITITABLE
0236-01	Sodium dichromate	ESSENTIAL	#REF!	ESSENTIAL/SUBSTITITABLE
0237-01	Chromium trioxide	COMPLEX	#REF!	UNCLEAR/SUBSTITUTABLE
0238-01	Chromium trioxide	COMPLEX	#REF!	UNCLEAR/SUBSTITUTABLE
0239-01	4-(1,1,3,3-tetramethylbutyl)phenol, ethoxylated	ESSENTIAL	#REF!	ESSENTIAL
0244-01	Chromium trioxide	NON-ESSENTIAL	#REF!	NON-ESSENTIAL
0244-02	Chromium trioxide	NON-ESSENTIAL	#REF!	Merged with 0244-02
0247-01	4-(1,1,3,3-tetramethylbutyl)phenol, ethoxylated	ESSENTIAL	#REF!	ESSENTIAL/SUBSTITUTABLE
0248-01	4-Nonylphenol, branched and linear, ethoxylated	ESSENTIAL	#REF!	ESSENTIAL/SUBSTITUTABLE
COUNTS
NON-ESSENTIAL	10
UNCLEAR	33
ESSENTIAL	58
